# Supplementary material for: Is there a relationship between geographic distance and uptake of HIV testing services? A representative population-based study of Chinese adults in Guangzhou, China
Source: PLoS One. 2017 Jul 20;12(7):e0180801. doi: 10.1371/journal.pone.0180801 (PMC5519047; doi:10.1371/journal.pone.0180801)
Supplement: S1 File — (XLS) [file pone.0180801.s004.xls]

## Sheet: minimal dataset (PONE-D-16-43860)
area	subdistrict	nid	cluster	age	perincome	social_support	mddistance	gender	huko	education	marital	employ	Alcoholuse	hllivegz	hllivesubd	sexsta	risksb	hivtest	HIVtestloc	entain	hospital	umarried	employed	male	migrants	@1564	population	college
0	440104014	1003	3	33	1000	35	5.73	1	0	3	0	3	1	3	1	#NULL!	0	0	#NULL!	4.06	2.55	31.31	55.08	49.53	30.78	77.31	99569	49.2
0	440104012	1024	3	40	8000	35	5.159	1	0	3	1	1	1	3	2	1	1	0	#NULL!	2.75	5.25	30.23	46.84	48.02	18.71	77.59	50152	52.21
0	440104012	1048	3	32	4000	50	5.105	0	0	3	1	1	1	3	3	0	0	0	#NULL!	2.75	5.25	30.23	46.84	48.02	18.71	77.59	50152	52.21
0	440104021	1084	3	19	3000	28	7.67	1	1	2	0	1	1	2	1	0	0	0	#NULL!	3.43	4.46	38.44	66.64	52.51	58.15	84.18	92218	25.71
0	440104020	1095	1	46	1550	40	7.32	1	1	2	1	1	1	3	2	0	0	1	1	2.62	3.33	23.68	50.58	49.33	31.315	75.67	46768	33.84
0	440104022	1099	3	32	4500	37	7.48	1	1	2	1	1	2	2	2	1	1	0	#NULL!	0	0	33.42	70.83	54.66	71.74	85.32	90036	11.97
0	440104012	1100	3	22	0	#NULL!	5.11	1	0	3	0	4	1	2	2	0	0	0	#NULL!	2.75	5.25	30.23	46.84	48.02	18.71	77.59	50152	52.21
0	440104011	1110	3	50	5000	34	5.63	1	0	2	1	1	2	3	3	1	1	0	#NULL!	3.76	2.46	23.86	54.22	49.24	18.69	76.54	74299	39.37
0	440104018	11147	1	53	2000	38	6.34	0	1	1	1	1	1	3	3	1	0	1	1	2.41	2.21	24.82	49.06	49.38	24.98	76.86	56329	23.21
0	440104020	11149	1	30	100000	32	6.71	0	0	3	1	1	1	3	1	0	0	1	1	2.62	3.33	23.68	50.58	49.33	31.315	75.67	46768	33.84
0	440104021	1115	3	52	0	46	6.15	1	0	3	1	2	1	3	3	1	0	0	#NULL!	3.43	4.46	38.44	66.64	52.51	58.15	84.18	92218	25.71
0	440104019	11150	1	23	3000	44	5.81	0	0	3	0	1	1	1	1	0	0	1	1	2.5	3.03	24.61	49.34	48.49	22.53	75.59	83491	31.87
0	440104019	11157	1	40	4500	35	5.84	0	1	2	1	1	1	3	3	0	0	0	#NULL!	2.5	3.03	24.61	49.34	48.49	22.53	75.59	83491	31.87
0	440104019	11159	1	59	3000	36	5.48	0	0	2	1	3	1	3	3	1	0	0	#NULL!	2.5	3.03	24.61	49.34	48.49	22.53	75.59	83491	31.87
0	440104017	11160	1	35	0	47	5.98	0	1	1	1	2	1	3	3	1	0	1	1	0.46	4.4	24.1	50.03	48.78	20.89	76.09	46124	31.32
0	440104019	11162	1	29	4000	46	5.77	0	0	3	1	1	1	2	2	0	0	1	1	2.5	3.03	24.61	49.34	48.49	22.53	75.59	83491	31.87
0	440104003	11163	1	49	15000	40	6.28	1	0	3	1	1	2	3	3	1	1	1	2	3.3	5.94	25.05	46.27	49.39	32.79	78.12	19151	20.38
0	440104017	11165	1	30	1000	40	5.63	1	1	2	1	1	1	3	1	1	0	1	1	0.46	4.4	24.1	50.03	48.78	20.89	76.09	46124	31.32
0	440104016	11166	1	28	0	47	5.6	0	0	3	1	3	1	2	1	1	0	0	#NULL!	2.8	0.93	25.33	50.45	50.06	18.98	76.86	52110	36.35
0	440104017	11169	1	34	4000	39	5.54	0	0	3	1	1	1	3	2	1	0	0	#NULL!	0.46	4.4	24.1	50.03	48.78	20.89	76.09	46124	31.32
0	440104001	11170	1	33	5000	44	6.62	0	1	3	1	1	1	3	2	1	0	1	1	2.40835	2.14075	22.4373	50.7016	48.4997	25.6165	76.201	42258	37.4266
0	440104003	11175	1	29	0	33	6.003	0	0	3	0	4	1	3	2	0	0	0	#NULL!	3.3	5.94	25.05	46.27	49.39	32.79	78.12	19151	20.38
0	440104001	11176	1	34	9000	41	6.74	0	0	3	1	1	4	3	3	1	0	1	1	2.40835	2.14075	22.4373	50.7016	48.4997	25.6165	76.201	42258	37.4266
0	440104001	11177	1	42	3500	45	5.72	1	1	1	1	3	1	3	2	1	1	1	1	2.40835	2.14075	22.4373	50.7016	48.4997	25.6165	76.201	42258	37.4266
0	440104003	11178	1	25	5000	37	6.06	1	0	3	0	1	2	3	2	1	1	0	#NULL!	3.3	5.94	25.05	46.27	49.39	32.79	78.12	19151	20.38
0	440104004	11180	1	48	#NULL!	36	7.84	1	0	3	1	1	1	3	3	1	1	1	1	0.84	1.95	24.58	48.02	48.44	28.19	75.24	41120	32.3
0	440104003	11181	1	35	5000	44	6.46	0	0	2	1	1	1	3	3	1	0	1	1	3.3	5.94	25.05	46.27	49.39	32.79	78.12	19151	20.38
0	440104003	11182	1	31	2500	43	6.76	0	1	2	1	1	1	3	3	1	1	1	3	3.3	5.94	25.05	46.27	49.39	32.79	78.12	19151	20.38
0	440104010	11183	1	45	0	43	7.72	0	0	1	1	2	1	3	3	1	0	0	#NULL!	7.42	4.36	29.27	54.67	51.34	33.86	79.64	28989	14.28
0	440104007	11185	1	22	3500	33	7.61	0	0	3	0	1	1	3	3	0	0	0	#NULL!	0.73	2.18	26.15	49.96	48.77	24.93	75.89	32734	24.52
0	440104003	11187	1	54	2000	30	6.53	0	0	2	1	3	1	3	3	1	0	1	1	3.3	5.94	25.05	46.27	49.39	32.79	78.12	19151	20.38
0	440104003	11191	1	25	4000	38	7.02	1	1	3	0	1	1	2	2	0	0	0	#NULL!	3.3	5.94	25.05	46.27	49.39	32.79	78.12	19151	20.38
0	440104003	11192	1	43	3500	48	6.64	1	1	2	1	1	2	2	2	1	1	0	#NULL!	3.3	5.94	25.05	46.27	49.39	32.79	78.12	19151	20.38
0	440104007	11193	1	46	0	49	6.9	0	0	2	1	2	1	3	3	0	0	0	#NULL!	0.73	2.18	26.15	49.96	48.77	24.93	75.89	32734	24.52
0	440104017	11194	1	28	5000	37	7.1	0	1	2	1	1	1	3	3	1	1	1	1	0.46	4.4	24.1	50.03	48.78	20.89	76.09	46124	31.32
0	440104010	11195	1	34	2500	38	7.89	0	1	1	1	1	1	2	1	0	0	0	#NULL!	7.42	4.36	29.27	54.67	51.34	33.86	79.64	28989	14.28
0	440104010	11198	1	55	2600	39	8.4	0	0	2	1	2	1	3	3	1	0	1	1	7.42	4.36	29.27	54.67	51.34	33.86	79.64	28989	14.28
0	440104010	11200	1	50	0	31	8.11	0	0	1	1	2	1	3	3	1	1	1	1	7.42	4.36	29.27	54.67	51.34	33.86	79.64	28989	14.28
0	440104005	11203	1	22	3000	26	7.95	0	0	3	0	1	1	3	3	1	1	1	1	7.42	2.23	35.33	48.18	48.2	32.05	77.32	17253	42
0	440104005	11204	3	42	2500	46	7.17	0	1	2	1	1	1	2	2	1	0	0	#NULL!	7.42	2.23	35.33	48.18	48.2	32.05	77.32	17253	42
0	440104004	11205	1	46	4000	43	7.58	0	0	3	1	1	1	3	3	#NULL!	0	1	1	0.84	1.95	24.58	48.02	48.44	28.19	75.24	41120	32.3
0	440104005	11208	1	35	4500	43	8.84	0	1	1	1	1	1	3	2	0	0	1	1	7.42	2.23	35.33	48.18	48.2	32.05	77.32	17253	42
0	440104004	11209	1	50	2000	41	7.75	0	0	2	1	1	1	3	3	0	0	0	#NULL!	0.84	1.95	24.58	48.02	48.44	28.19	75.24	41120	32.3
0	440104005	11210	3	28	3000	29	6.88	0	1	2	0	1	1	3	3	0	0	0	#NULL!	7.42	2.23	35.33	48.18	48.2	32.05	77.32	17253	42
0	440104004	11212	1	35	5000	44	6.78	1	0	3	1	1	1	3	3	1	0	0	#NULL!	0.84	1.95	24.58	48.02	48.44	28.19	75.24	41120	32.3
0	440104004	11214	1	32	0	33	7.59	0	0	2	1	2	2	3	3	1	1	1	1	0.84	1.95	24.58	48.02	48.44	28.19	75.24	41120	32.3
0	440104021	11216	3	49	1550	52	6.04	0	0	2	1	1	1	3	3	1	0	0	#NULL!	3.43	4.46	38.44	66.64	52.51	58.15	84.18	92218	25.71
0	440104021	11218	3	37	5000	52	6.2	1	1	3	1	1	1	3	3	1	1	1	1	3.43	4.46	38.44	66.64	52.51	58.15	84.18	92218	25.71
0	440104021	11222	3	50	2000	50	5.991	0	0	2	1	3	1	3	3	1	0	0	#NULL!	3.43	4.46	38.44	66.64	52.51	58.15	84.18	92218	25.71
0	440104015	11223	3	18	3000	26	5.84	0	1	2	0	1	1	1	1	0	0	0	#NULL!	6.02	6.02	25.83	55.23	50.56	24.51	76.61	47126	42.11
0	440104001	11224	3	20	2000	32	5.99	0	1	2	0	1	1	1	1	0	0	0	#NULL!	2.40835	2.14075	22.4373	50.7016	48.4997	25.6165	76.201	42258	37.4266
0	440104001	11227	1	20	3500	34	6.01	0	1	2	0	3	1	2	1	1	1	1	1	2.40835	2.14075	22.4373	50.7016	48.4997	25.6165	76.201	42258	37.4266
0	440104001	11228	1	40	2000	36	6.8	0	0	3	1	1	1	3	3	1	0	1	1	2.40835	2.14075	22.4373	50.7016	48.4997	25.6165	76.201	42258	37.4266
0	440104011	11230	3	46	0	#NULL!	7.27	0	0	3	1	2	4	3	3	1	1	0	#NULL!	3.76	2.46	23.86	54.22	49.24	18.69	76.54	74299	39.37
0	440104001	11231	3	27	5000	37	5.72	0	1	3	1	1	1	2	1	1	0	0	#NULL!	2.40835	2.14075	22.4373	50.7016	48.4997	25.6165	76.201	42258	37.4266
0	440104015	11232	3	21	3000	19	6.58	1	1	2	0	1	1	1	1	0	0	0	#NULL!	6.02	6.02	25.83	55.23	50.56	24.51	76.61	47126	42.11
0	440106004	11235	3	31	8000	42	6.28	0	1	3	1	1	1	2	1	1	0	1	1	1	1.99	25.51	55.63	50.97	38.56	77.74	42814	27.54
0	440104021	11236	3	24	1000	38	7.05	0	1	2	1	1	1	1	1	1	1	1	1	3.43	4.46	38.44	66.64	52.51	58.15	84.18	92218	25.71
0	440104014	11238	3	30	10000	51	5.53	0	0	3	1	1	1	3	2	1	0	1	1	4.06	2.55	31.31	55.08	49.53	30.78	77.31	99569	49.2
0	440106019	11242	3	27	3500	36	7.52	1	1	2	0	1	1	2	2	0	0	0	#NULL!	0.56	6.2	36.76	55.31	52.65	41.59	80.13	19534	14.25
0	440104021	11243	3	46	1600	35	6	0	1	1	1	1	1	3	3	1	0	0	#NULL!	3.43	4.46	38.44	66.64	52.51	58.15	84.18	92218	25.71
0	440106019	11244	3	20	0	32	7.41	0	0	3	0	4	1	3	3	0	0	0	#NULL!	0.56	6.2	36.76	55.31	52.65	41.59	80.13	19534	14.25
0	440106019	11245	3	27	7000	52	8.84	1	1	3	1	1	1	3	1	1	0	0	#NULL!	0.56	6.2	36.76	55.31	52.65	41.59	80.13	19534	14.25
0	440104014	11246	3	30	3000	41	5.37	0	1	2	1	1	1	2	1	1	1	0	#NULL!	4.06	2.55	31.31	55.08	49.53	30.78	77.31	99569	49.2
0	440104014	11247	3	52	2000	30	5.49	0	0	2	1	1	1	3	3	#NULL!	1	0	#NULL!	4.06	2.55	31.31	55.08	49.53	30.78	77.31	99569	49.2
0	440104014	11249	3	45	6000	52	5.66	1	1	3	1	1	2	3	3	0	1	1	1	4.06	2.55	31.31	55.08	49.53	30.78	77.31	99569	49.2
0	440104014	11250	3	32	8000	50	5.15	0	0	3	1	1	1	3	2	1	0	0	#NULL!	4.06	2.55	31.31	55.08	49.53	30.78	77.31	99569	49.2
0	440104014	11251	3	40	6000	52	5.78	0	1	2	1	1	1	3	3	1	1	0	#NULL!	4.06	2.55	31.31	55.08	49.53	30.78	77.31	99569	49.2
0	440104015	11252	3	35	0	52	4.91	0	1	2	1	2	1	1	1	1	0	0	#NULL!	6.02	6.02	25.83	55.23	50.56	24.51	76.61	47126	42.11
0	440104015	11253	3	42	1000	47	5.77	0	0	3	1	1	1	3	3	#NULL!	1	0	#NULL!	6.02	6.02	25.83	55.23	50.56	24.51	76.61	47126	42.11
0	440104014	11254	3	24	3000	32	5.92	1	0	3	0	1	1	3	3	0	0	0	#NULL!	4.06	2.55	31.31	55.08	49.53	30.78	77.31	99569	49.2
0	440104014	11256	3	29	4000	42	4.745	0	0	3	1	1	1	3	2	1	0	0	#NULL!	4.06	2.55	31.31	55.08	49.53	30.78	77.31	99569	49.2
0	440104014	11261	3	24	7000	24	5.3	1	0	3	0	1	1	3	3	0	0	0	#NULL!	4.06	2.55	31.31	55.08	49.53	30.78	77.31	99569	49.2
0	440104014	11264	3	51	3300	45	4.765	1	0	2	1	1	1	3	3	1	0	0	#NULL!	4.06	2.55	31.31	55.08	49.53	30.78	77.31	99569	49.2
0	440104014	11268	3	58	2500	44	5.17	0	0	2	1	3	1	3	3	0	0	1	1	4.06	2.55	31.31	55.08	49.53	30.78	77.31	99569	49.2
0	440104013	11273	3	45	6500	50	5.72	1	0	3	1	1	1	3	3	1	0	1	1	1.56	1.69	21.39	56.85	48.93	25.44	74.88	85400	45.72
0	440104013	11274	3	25	7000	24	6.14	1	1	3	0	1	1	3	1	0	0	0	#NULL!	1.56	1.69	21.39	56.85	48.93	25.44	74.88	85400	45.72
0	440104011	11276	3	33	0	#NULL!	5.91	0	0	3	0	2	1	3	1	1	1	1	1	3.76	2.46	23.86	54.22	49.24	18.69	76.54	74299	39.37
0	440104013	11277	3	57	5500	38	5.59	1	0	2	1	1	1	3	3	1	0	1	1	1.56	1.69	21.39	56.85	48.93	25.44	74.88	85400	45.72
0	440104011	11278	3	18	10000	35	5.76	1	1	2	0	1	4	2	1	#NULL!	1	0	#NULL!	3.76	2.46	23.86	54.22	49.24	18.69	76.54	74299	39.37
0	440104011	11279	3	39	6000	34	5.62	1	0	3	1	1	1	3	3	1	1	1	1	3.76	2.46	23.86	54.22	49.24	18.69	76.54	74299	39.37
0	440104011	11280	3	35	30000	43	6.11	1	0	3	1	1	1	3	3	1	0	0	#NULL!	3.76	2.46	23.86	54.22	49.24	18.69	76.54	74299	39.37
0	440104013	11281	3	42	3000	45	5.51	0	0	2	1	1	1	3	3	0	0	1	1	1.56	1.69	21.39	56.85	48.93	25.44	74.88	85400	45.72
0	440104013	11282	3	50	3000	38	5.78	1	0	3	1	1	1	3	3	1	1	1	1	1.56	1.69	21.39	56.85	48.93	25.44	74.88	85400	45.72
0	440104013	11284	3	24	3500	24	6.25	1	0	3	0	1	1	3	3	0	1	0	#NULL!	1.56	1.69	21.39	56.85	48.93	25.44	74.88	85400	45.72
0	440104011	11285	3	34	4000	42	5.96	0	1	3	1	1	1	3	3	1	0	1	1	3.76	2.46	23.86	54.22	49.24	18.69	76.54	74299	39.37
0	440104013	11286	3	34	10000	49	5.6	0	0	3	1	1	1	3	3	1	0	1	1	1.56	1.69	21.39	56.85	48.93	25.44	74.88	85400	45.72
0	440104013	11287	3	40	5000	43	5.84	1	1	3	1	1	1	1	1	1	0	1	1	1.56	1.69	21.39	56.85	48.93	25.44	74.88	85400	45.72
0	440104011	11289	3	38	2500	51	6.39	0	1	2	1	1	1	3	3	1	0	1	1	3.76	2.46	23.86	54.22	49.24	18.69	76.54	74299	39.37
0	440104012	11290	3	29	10000	44	5.7	1	0	3	1	1	4	2	2	1	0	0	#NULL!	2.75	5.25	30.23	46.84	48.02	18.71	77.59	50152	52.21
0	440106022	11291	1	39	20000	44	5.92	0	0	2	1	1	1	3	3	1	1	1	1	0.47	4.03	70.12	45.42	56.8	82.02	93.47	41207	43.92
0	440104011	11292	3	26	3000	48	6.08	0	1	2	1	1	1	3	3	1	0	0	#NULL!	3.76	2.46	23.86	54.22	49.24	18.69	76.54	74299	39.37
0	440104011	11293	3	33	0	39	7.13	0	0	2	1	2	1	3	3	1	0	0	#NULL!	3.76	2.46	23.86	54.22	49.24	18.69	76.54	74299	39.37
0	440104020	11295	3	42	7000	46	6	0	0	3	0	1	4	3	1	0	0	0	#NULL!	2.62	3.33	23.68	50.58	49.33	31.315	75.67	46768	33.84
0	440104011	11296	3	42	5000	42	5.435	1	0	3	1	1	1	3	2	1	0	0	#NULL!	3.76	2.46	23.86	54.22	49.24	18.69	76.54	74299	39.37
0	440104011	11297	3	57	2200	36	6.07	0	1	1	1	1	1	3	3	1	0	0	#NULL!	3.76	2.46	23.86	54.22	49.24	18.69	76.54	74299	39.37
0	440104019	11299	3	30	7000	23	5.84	1	0	3	1	1	1	3	1	1	0	0	#NULL!	2.5	3.03	24.61	49.34	48.49	22.53	75.59	83491	31.87
0	440104019	11302	1	50	7000	47	6.36	0	0	3	1	1	4	3	3	1	0	1	1	2.5	3.03	24.61	49.34	48.49	22.53	75.59	83491	31.87
0	440104011	11303	3	18	1500	42	6.34	0	0	2	0	1	1	3	3	0	0	0	#NULL!	3.76	2.46	23.86	54.22	49.24	18.69	76.54	74299	39.37
0	440104021	1149	3	19	0	35	7.09	1	0	3	0	4	4	3	3	0	0	0	#NULL!	3.43	4.46	38.44	66.64	52.51	58.15	84.18	92218	25.71
0	440104012	1151	1	21	0	28	5.02	1	1	3	0	3	1	2	2	0	0	0	#NULL!	2.75	5.25	30.23	46.84	48.02	18.71	77.59	50152	52.21
0	440104021	1159	3	22	2500	37	5.764	1	1	3	0	1	1	2	1	0	0	0	#NULL!	3.43	4.46	38.44	66.64	52.51	58.15	84.18	92218	25.71
0	440104019	1162	3	28	100000	34	5.33	0	0	3	0	1	1	3	3	0	0	1	1	2.5	3.03	24.61	49.34	48.49	22.53	75.59	83491	31.87
0	440104012	1175	3	50	6000	34	5.21	1	0	2	1	1	2	3	2	1	1	0	#NULL!	2.75	5.25	30.23	46.84	48.02	18.71	77.59	50152	52.21
0	440104020	1181	3	32	2600	42	7.15	1	1	1	1	1	1	3	3	#NULL!	1	0	#NULL!	2.62	3.33	23.68	50.58	49.33	31.315	75.67	46768	33.84
0	440104021	1188	3	30	8000	37	5.83	0	0	3	1	1	4	3	3	1	1	0	#NULL!	3.43	4.46	38.44	66.64	52.51	58.15	84.18	92218	25.71
0	440104014	1195	3	33	10000	44	5.45	1	0	3	1	1	1	3	2	1	0	0	#NULL!	4.06	2.55	31.31	55.08	49.53	30.78	77.31	99569	49.2
0	440104020	1209	3	52	5000	28	7	0	0	2	1	1	1	3	3	0	0	0	#NULL!	2.62	3.33	23.68	50.58	49.33	31.315	75.67	46768	33.84
0	440104013	1227	3	21	2000	34	6.16	0	0	3	0	1	1	3	3	0	0	0	#NULL!	1.56	1.69	21.39	56.85	48.93	25.44	74.88	85400	45.72
0	440104019	1233	1	41	8000	52	6.25	1	1	3	1	1	1	3	2	0	0	0	#NULL!	2.5	3.03	24.61	49.34	48.49	22.53	75.59	83491	31.87
0	440104012	1280	3	21	0	38	5.19	0	0	3	0	2	1	2	2	0	0	0	#NULL!	2.75	5.25	30.23	46.84	48.02	18.71	77.59	50152	52.21
0	440104011	1289	3	24	2000	35	6.21	0	0	3	0	1	4	3	3	0	0	0	#NULL!	3.76	2.46	23.86	54.22	49.24	18.69	76.54	74299	39.37
0	440104019	1290	1	42	10000	54	5.94	1	0	3	1	1	1	3	3	0	0	0	#NULL!	2.5	3.03	24.61	49.34	48.49	22.53	75.59	83491	31.87
0	440104015	1312	3	34	6000	45	5.45	0	0	3	1	1	1	3	2	0	0	1	1	6.02	6.02	25.83	55.23	50.56	24.51	76.61	47126	42.11
0	440104020	1322	1	25	3500	35	6.82	1	1	3	0	1	2	1	1	0	0	0	#NULL!	2.62	3.33	23.68	50.58	49.33	31.315	75.67	46768	33.84
0	440106019	1328	3	50	5000	41	7.13	0	1	2	1	1	1	3	3	1	0	1	1	0.56	6.2	36.76	55.31	52.65	41.59	80.13	19534	14.25
0	440104015	1349	3	34	10000	43	5.73	0	0	3	1	1	1	3	2	0	0	0	#NULL!	6.02	6.02	25.83	55.23	50.56	24.51	76.61	47126	42.11
0	440104019	1365	1	38	6000	48	6.87	1	0	3	1	1	1	3	3	#NULL!	0	0	#NULL!	2.5	3.03	24.61	49.34	48.49	22.53	75.59	83491	31.87
0	440106002	1369	3	51	2000	41	12.68	0	1	1	1	2	1	2	2	0	0	0	#NULL!	2.02	4.31	26.11	58.55	51.94	51.91	79.07	81831	30.69
0	440104022	1377	3	19	0	36	9.57	1	1	2	0	4	1	1	1	#NULL!	1	0	#NULL!	0	0	33.42	70.83	54.66	71.74	85.32	90036	11.97
0	440104005	1381	3	32	5000	37	8.49	0	1	2	1	1	1	3	1	#NULL!	1	0	#NULL!	7.42	2.23	35.33	48.18	48.2	32.05	77.32	17253	42
0	440104004	1383	1	26	10000	34	7.53	0	1	3	0	1	1	2	2	0	0	1	2	0.84	1.95	24.58	48.02	48.44	28.19	75.24	41120	32.3
0	440104022	1384	3	39	6000	44	9.8	1	0	3	1	1	2	3	3	1	0	0	#NULL!	0	0	33.42	70.83	54.66	71.74	85.32	90036	11.97
0	440104005	1386	3	19	0	21	9.87	1	1	2	0	1	1	1	1	#NULL!	1	0	#NULL!	7.42	2.23	35.33	48.18	48.2	32.05	77.32	17253	42
0	440104022	1390	3	25	0	43	9.39	0	1	3	1	1	4	2	1	1	0	0	#NULL!	0	0	33.42	70.83	54.66	71.74	85.32	90036	11.97
0	440104022	1392	3	42	5000	44	9.59	1	1	2	1	1	2	2	1	1	0	0	#NULL!	0	0	33.42	70.83	54.66	71.74	85.32	90036	11.97
0	440104004	1394	1	47	3000	37	7.03	1	0	2	1	1	1	3	1	1	0	1	1	0.84	1.95	24.58	48.02	48.44	28.19	75.24	41120	32.3
0	440104005	1396	1	18	0	33	7.75	0	0	2	0	3	1	3	3	0	0	0	#NULL!	7.42	2.23	35.33	48.18	48.2	32.05	77.32	17253	42
0	440104022	1402	3	42	2200	44	9.57	1	0	2	1	1	1	3	3	#NULL!	1	0	#NULL!	0	0	33.42	70.83	54.66	71.74	85.32	90036	11.97
0	440104005	1403	1	52	0	43	7.76	1	0	2	1	2	1	3	3	#NULL!	1	0	#NULL!	7.42	2.23	35.33	48.18	48.2	32.05	77.32	17253	42
0	440104005	1405	3	30	5000	40	8.51	0	1	2	1	1	4	3	2	1	0	0	#NULL!	7.42	2.23	35.33	48.18	48.2	32.05	77.32	17253	42
0	440104022	1406	3	40	0	42	9.43	0	0	2	1	3	1	3	3	1	1	1	1	0	0	33.42	70.83	54.66	71.74	85.32	90036	11.97
0	440104022	1409	3	30	7000	36	9.04	1	0	3	1	1	1	3	3	1	0	0	#NULL!	0	0	33.42	70.83	54.66	71.74	85.32	90036	11.97
0	440104010	1410	1	53	2400	39	7.26	0	1	2	1	1	1	3	2	1	0	1	1	7.42	4.36	29.27	54.67	51.34	33.86	79.64	28989	14.28
0	440104010	1416	1	33	4500	34	8.52	1	0	3	0	1	1	3	3	1	1	0	#NULL!	7.42	4.36	29.27	54.67	51.34	33.86	79.64	28989	14.28
0	440104005	1424	3	39	2500	43	7.82	0	1	2	1	1	1	2	2	1	0	0	#NULL!	7.42	2.23	35.33	48.18	48.2	32.05	77.32	17253	42
0	440104007	1425	1	40	6000	33	8.52	0	0	3	1	1	1	3	3	1	0	1	3	0.73	2.18	26.15	49.96	48.77	24.93	75.89	32734	24.52
0	440104005	1434	3	43	0	39	7.17	0	0	2	1	2	1	3	3	1	0	0	#NULL!	7.42	2.23	35.33	48.18	48.2	32.05	77.32	17253	42
0	440104004	1436	1	55	20000	44	7.39	1	0	3	1	1	3	3	3	1	1	1	4	0.84	1.95	24.58	48.02	48.44	28.19	75.24	41120	32.3
0	440104022	1438	3	46	2600	32	7.02	0	1	1	1	1	1	3	3	1	0	0	#NULL!	0	0	33.42	70.83	54.66	71.74	85.32	90036	11.97
0	440104004	1441	1	59	5300	42	6.89	0	0	3	1	3	1	3	3	0	0	0	#NULL!	0.84	1.95	24.58	48.02	48.44	28.19	75.24	41120	32.3
0	440104022	1442	3	45	2500	51	7.95	0	0	2	1	1	1	3	3	#NULL!	1	0	#NULL!	0	0	33.42	70.83	54.66	71.74	85.32	90036	11.97
0	440104010	1445	1	31	4000	44	8.02	1	0	3	1	1	1	3	3	1	0	0	#NULL!	7.42	4.36	29.27	54.67	51.34	33.86	79.64	28989	14.28
0	440106022	1448	3	18	2500	27	8.66	0	1	2	0	1	1	3	3	#NULL!	1	0	#NULL!	0.47	4.03	70.12	45.42	56.8	82.02	93.47	41207	43.92
0	440104004	1450	1	29	3000	27	6.915	1	1	3	0	1	1	2	1	0	0	0	#NULL!	0.84	1.95	24.58	48.02	48.44	28.19	75.24	41120	32.3
0	440104004	1453	1	40	10000	52	7.78	1	0	3	1	1	1	3	1	1	0	0	#NULL!	0.84	1.95	24.58	48.02	48.44	28.19	75.24	41120	32.3
0	440104010	1454	1	48	3000	37	7.98	1	1	2	1	1	1	3	2	0	0	0	#NULL!	7.42	4.36	29.27	54.67	51.34	33.86	79.64	28989	14.28
0	440104022	1456	3	29	15000	44	7.87	0	1	2	1	1	1	2	2	1	0	1	1	0	0	33.42	70.83	54.66	71.74	85.32	90036	11.97
0	440104005	1460	1	40	5000	24	7.83	1	1	2	1	1	1	3	1	1	1	1	1	7.42	2.23	35.33	48.18	48.2	32.05	77.32	17253	42
0	440104007	1461	1	40	3000	38	6.92	0	0	2	1	1	1	3	3	0	0	1	1	0.73	2.18	26.15	49.96	48.77	24.93	75.89	32734	24.52
0	440104004	1462	1	40	5000	49	6.905	0	0	3	1	1	1	3	2	1	0	1	3	0.84	1.95	24.58	48.02	48.44	28.19	75.24	41120	32.3
0	440104004	1465	3	34	0	40	6.98	0	0	3	1	2	1	3	2	1	0	0	#NULL!	0.84	1.95	24.58	48.02	48.44	28.19	75.24	41120	32.3
0	440104007	1470	1	45	7000	52	7.09	0	0	3	1	4	4	3	3	1	0	1	1	0.73	2.18	26.15	49.96	48.77	24.93	75.89	32734	24.52
0	440104004	1473	1	22	2500	32	6.595	1	0	3	0	1	1	3	3	0	0	0	#NULL!	0.84	1.95	24.58	48.02	48.44	28.19	75.24	41120	32.3
0	440104004	1474	1	18	0	13	6.45	0	1	2	1	2	1	1	1	#NULL!	1	0	#NULL!	0.84	1.95	24.58	48.02	48.44	28.19	75.24	41120	32.3
0	440104010	1478	1	59	1600	22	8.78	1	0	2	1	3	1	3	3	1	1	0	#NULL!	7.42	4.36	29.27	54.67	51.34	33.86	79.64	28989	14.28
0	440104010	1481	1	28	3000	40	7.65	1	1	2	1	1	1	3	2	0	0	1	3	7.42	4.36	29.27	54.67	51.34	33.86	79.64	28989	14.28
0	440104005	1483	3	21	0	38	8.12	0	1	3	0	4	4	2	2	#NULL!	1	0	#NULL!	7.42	2.23	35.33	48.18	48.2	32.05	77.32	17253	42
0	440104007	1486	1	26	4000	28	6.85	0	0	3	0	1	1	3	3	1	1	0	#NULL!	0.73	2.18	26.15	49.96	48.77	24.93	75.89	32734	24.52
0	440104003	1491	1	59	4900	53	6.24	1	0	3	1	3	1	3	1	#NULL!	0	1	1	3.3	5.94	25.05	46.27	49.39	32.79	78.12	19151	20.38
0	440104010	1492	1	18	0	25	7.23	0	1	2	0	2	1	3	2	0	0	0	#NULL!	7.42	4.36	29.27	54.67	51.34	33.86	79.64	28989	14.28
0	440104007	1495	1	23	4000	34	6.03	1	1	3	0	1	1	2	1	0	0	0	#NULL!	0.73	2.18	26.15	49.96	48.77	24.93	75.89	32734	24.52
0	440104003	1500	1	28	10000	19	6.73	1	1	3	0	1	1	3	2	0	0	0	#NULL!	3.3	5.94	25.05	46.27	49.39	32.79	78.12	19151	20.38
0	440104004	1514	1	43	5000	42	7.16	1	0	1	1	1	4	3	3	1	1	0	#NULL!	0.84	1.95	24.58	48.02	48.44	28.19	75.24	41120	32.3
0	440104003	1517	1	32	3500	48	6.58	1	1	2	1	1	4	3	2	1	1	0	#NULL!	3.3	5.94	25.05	46.27	49.39	32.79	78.12	19151	20.38
0	440104003	1518	1	51	0	52	6.6	0	0	2	1	2	1	3	3	0	0	0	#NULL!	3.3	5.94	25.05	46.27	49.39	32.79	78.12	19151	20.38
0	440104003	1519	1	55	2500	39	6.33	0	0	2	1	2	1	3	3	#NULL!	1	0	#NULL!	3.3	5.94	25.05	46.27	49.39	32.79	78.12	19151	20.38
0	440104003	1520	1	46	1700	50	6.23	0	1	2	1	1	1	3	3	1	0	0	#NULL!	3.3	5.94	25.05	46.27	49.39	32.79	78.12	19151	20.38
0	440104003	1521	1	34	7000	49	6.03	0	0	3	1	1	1	2	1	1	0	1	1	3.3	5.94	25.05	46.27	49.39	32.79	78.12	19151	20.38
0	440104003	1526	1	40	6500	40	6.31	0	0	3	1	1	1	3	2	1	0	0	#NULL!	3.3	5.94	25.05	46.27	49.39	32.79	78.12	19151	20.38
0	440104007	1532	1	32	5000	47	5.62	0	1	3	1	1	1	2	2	1	0	0	#NULL!	0.73	2.18	26.15	49.96	48.77	24.93	75.89	32734	24.52
0	440104005	1535	3	32	8000	35	7.22	1	0	3	1	1	4	3	3	1	0	0	#NULL!	7.42	2.23	35.33	48.18	48.2	32.05	77.32	17253	42
0	440104014	1538	3	48	1200	40	7.61	1	1	1	1	1	1	3	3	1	1	0	#NULL!	4.06	2.55	31.31	55.08	49.53	30.78	77.31	99569	49.2
0	440104017	1541	1	28	2500	45	6	0	0	2	1	1	1	2	2	1	0	0	#NULL!	0.46	4.4	24.1	50.03	48.78	20.89	76.09	46124	31.32
0	440104017	1545	1	44	9000	56	6.06	0	0	3	1	1	1	2	2	#NULL!	0	0	#NULL!	0.46	4.4	24.1	50.03	48.78	20.89	76.09	46124	31.32
0	440104018	1546	1	44	13000	50	6.62	0	0	3	1	1	1	3	2	1	0	1	1	2.41	2.21	24.82	49.06	49.38	24.98	76.86	56329	23.21
0	440104016	1551	3	45	3500	44	6.77	1	1	2	1	1	1	2	2	#NULL!	0	0	#NULL!	2.8	0.93	25.33	50.45	50.06	18.98	76.86	52110	36.35
0	440104001	1553	3	22	0	33	5.52	0	1	2	1	3	1	2	2	0	0	0	#NULL!	2.40835	2.14075	22.4373	50.7016	48.4997	25.6165	76.201	42258	37.4266
0	440104017	1558	1	30	0	29	6.38	0	1	3	3	2	1	2	2	#NULL!	1	0	#NULL!	0.46	4.4	24.1	50.03	48.78	20.89	76.09	46124	31.32
0	440104017	1560	1	53	4000	33	6.16	1	0	2	1	2	1	3	3	0	0	0	#NULL!	0.46	4.4	24.1	50.03	48.78	20.89	76.09	46124	31.32
0	440104021	1561	3	39	3000	42	6.184	1	1	1	1	3	1	3	2	#NULL!	1	0	#NULL!	3.43	4.46	38.44	66.64	52.51	58.15	84.18	92218	25.71
0	440104010	1562	3	19	2600	22	6.08	1	1	2	0	1	1	1	1	#NULL!	0	0	#NULL!	7.42	4.36	29.27	54.67	51.34	33.86	79.64	28989	14.28
0	440104017	1566	1	18	0	28	5.82	1	0	2	0	2	4	3	2	0	0	0	#NULL!	0.46	4.4	24.1	50.03	48.78	20.89	76.09	46124	31.32
0	440104021	1567	3	18	2500	27	6.073	1	1	2	3	1	1	1	1	#NULL!	1	0	#NULL!	3.43	4.46	38.44	66.64	52.51	58.15	84.18	92218	25.71
0	440104018	1569	1	30	6000	31	5.71	0	1	3	1	1	1	3	2	0	0	1	1	2.41	2.21	24.82	49.06	49.38	24.98	76.86	56329	23.21
0	440104021	1575	3	40	3000	49	5.895	1	1	2	1	1	4	3	3	0	0	0	#NULL!	3.43	4.46	38.44	66.64	52.51	58.15	84.18	92218	25.71
0	440104016	1580	1	48	0	55	5.77	0	1	2	1	2	1	3	3	1	0	1	1	2.8	0.93	25.33	50.45	50.06	18.98	76.86	52110	36.35
0	440104021	1583	3	26	8000	31	6.47	1	0	3	0	1	1	2	1	0	0	1	1	3.43	4.46	38.44	66.64	52.51	58.15	84.18	92218	25.71
0	440104012	1584	1	53	0	40	5.74	0	0	2	1	2	1	3	3	0	0	1	1	2.75	5.25	30.23	46.84	48.02	18.71	77.59	50152	52.21
0	440104019	1588	1	31	10000	42	5.69	0	0	3	0	1	4	3	1	#NULL!	0	1	1	2.5	3.03	24.61	49.34	48.49	22.53	75.59	83491	31.87
0	440104020	1589	1	43	2500	51	6.68	0	1	2	1	1	1	3	3	1	0	0	#NULL!	2.62	3.33	23.68	50.58	49.33	31.315	75.67	46768	33.84
0	440104016	1591	1	25	5000	30	5.25	0	0	3	0	1	1	3	3	0	0	0	#NULL!	2.8	0.93	25.33	50.45	50.06	18.98	76.86	52110	36.35
0	440104016	1595	3	29	3000	31	5.46	1	0	3	0	1	1	3	3	0	0	0	#NULL!	2.8	0.93	25.33	50.45	50.06	18.98	76.86	52110	36.35
0	440104021	1596	3	38	6000	56	6.72	0	0	3	1	1	1	3	3	1	0	0	#NULL!	3.43	4.46	38.44	66.64	52.51	58.15	84.18	92218	25.71
0	440104020	1597	1	52	3000	55	7.18	0	0	2	1	1	4	3	3	1	0	1	1	2.62	3.33	23.68	50.58	49.33	31.315	75.67	46768	33.84
0	440104019	1600	1	44	#NULL!	43	5.43	0	0	3	1	1	1	3	3	#NULL!	1	1	1	2.5	3.03	24.61	49.34	48.49	22.53	75.59	83491	31.87
0	440104020	1601	1	51	0	33	6.49	0	0	2	1	2	1	3	3	1	0	1	3	2.62	3.33	23.68	50.58	49.33	31.315	75.67	46768	33.84
0	440104020	1605	1	33	4000	42	7.17	1	0	3	1	1	1	3	3	0	0	1	1	2.62	3.33	23.68	50.58	49.33	31.315	75.67	46768	33.84
0	440104021	1609	3	35	4000	41	5.654	0	1	3	1	1	1	2	2	0	0	0	#NULL!	3.43	4.46	38.44	66.64	52.51	58.15	84.18	92218	25.71
0	440104021	1610	3	36	10000	44	5.662	1	1	2	1	1	2	3	1	1	1	0	#NULL!	3.43	4.46	38.44	66.64	52.51	58.15	84.18	92218	25.71
0	440104016	1611	3	26	3000	47	5.58	0	0	3	0	1	1	3	3	1	0	0	#NULL!	2.8	0.93	25.33	50.45	50.06	18.98	76.86	52110	36.35
0	440104016	1615	3	30	8000	41	5.4	1	1	3	1	1	4	2	2	1	0	0	#NULL!	2.8	0.93	25.33	50.45	50.06	18.98	76.86	52110	36.35
0	440104020	1621	1	26	4700	39	6.38	0	0	2	0	1	1	3	3	1	0	0	#NULL!	2.62	3.33	23.68	50.58	49.33	31.315	75.67	46768	33.84
0	440104019	1625	1	26	3000	35	5.27	0	0	3	0	1	4	3	3	0	0	0	#NULL!	2.5	3.03	24.61	49.34	48.49	22.53	75.59	83491	31.87
0	440104015	1626	3	26	5000	38	5.13	0	0	3	1	1	4	3	1	1	1	0	#NULL!	6.02	6.02	25.83	55.23	50.56	24.51	76.61	47126	42.11
0	440104019	1627	1	33	200000	34	5.89	1	0	3	1	1	4	3	2	1	0	0	#NULL!	2.5	3.03	24.61	49.34	48.49	22.53	75.59	83491	31.87
0	440104015	1630	3	25	5000	29	5.73	0	1	2	0	1	1	2	2	#NULL!	1	0	#NULL!	6.02	6.02	25.83	55.23	50.56	24.51	76.61	47126	42.11
0	440104019	1631	1	45	10000	43	5.95	1	0	3	1	1	1	3	3	1	1	0	#NULL!	2.5	3.03	24.61	49.34	48.49	22.53	75.59	83491	31.87
0	440104020	1633	1	33	3000	39	5.94	1	1	2	1	1	1	1	1	1	0	0	#NULL!	2.62	3.33	23.68	50.58	49.33	31.315	75.67	46768	33.84
0	440106019	1634	3	26	4000	45	6.145	0	1	2	1	1	1	2	1	1	1	0	#NULL!	0.56	6.2	36.76	55.31	52.65	41.59	80.13	19534	14.25
0	440104017	1638	1	26	9000	47	5.144	1	1	3	0	1	2	2	2	1	0	0	#NULL!	0.46	4.4	24.1	50.03	48.78	20.89	76.09	46124	31.32
0	440104019	1639	1	50	24000	46	5.64	0	0	3	1	1	1	3	3	1	0	1	1	2.5	3.03	24.61	49.34	48.49	22.53	75.59	83491	31.87
0	440104019	1641	3	42	10000	54	5.06	0	0	3	1	1	1	3	3	1	1	1	1	2.5	3.03	24.61	49.34	48.49	22.53	75.59	83491	31.87
0	440104015	1646	3	34	5000	45	4.99	1	1	2	1	1	1	2	2	1	0	0	#NULL!	6.02	6.02	25.83	55.23	50.56	24.51	76.61	47126	42.11
0	440104021	1649	3	43	7000	47	5.75	1	0	3	1	1	1	3	3	1	0	0	#NULL!	3.43	4.46	38.44	66.64	52.51	58.15	84.18	92218	25.71
0	440104012	1652	3	23	300	43	5.115	0	1	3	0	1	1	2	1	0	0	0	#NULL!	2.75	5.25	30.23	46.84	48.02	18.71	77.59	50152	52.21
0	440104015	1653	3	26	3000	30	5.03	1	1	2	0	1	1	1	1	0	0	0	#NULL!	6.02	6.02	25.83	55.23	50.56	24.51	76.61	47126	42.11
0	440104020	1657	1	39	7000	38	6.03	1	0	3	1	1	1	3	2	1	0	0	#NULL!	2.62	3.33	23.68	50.58	49.33	31.315	75.67	46768	33.84
0	440104022	1658	3	33	8000	38	5.58	1	0	3	1	1	1	3	2	0	0	0	#NULL!	0	0	33.42	70.83	54.66	71.74	85.32	90036	11.97
0	440104021	1661	3	40	3000	57	5.97	1	0	3	1	1	2	3	3	1	0	0	#NULL!	3.43	4.46	38.44	66.64	52.51	58.15	84.18	92218	25.71
0	440104012	1665	3	21	0	28	5.445	0	1	3	0	4	1	2	2	1	0	0	#NULL!	2.75	5.25	30.23	46.84	48.02	18.71	77.59	50152	52.21
0	440104021	1666	3	35	9000	41	7.15	1	1	2	1	1	3	3	2	1	1	0	#NULL!	3.43	4.46	38.44	66.64	52.51	58.15	84.18	92218	25.71
0	440104020	1668	3	22	3000	34	6.64	0	0	3	0	1	1	3	3	0	0	0	#NULL!	2.62	3.33	23.68	50.58	49.33	31.315	75.67	46768	33.84
0	440104015	1670	3	31	10000	26	5.15	1	1	3	0	1	1	3	1	#NULL!	1	0	#NULL!	6.02	6.02	25.83	55.23	50.56	24.51	76.61	47126	42.11
0	440104021	1672	3	58	2500	22	6.87	0	0	2	1	3	1	3	3	0	0	0	#NULL!	3.43	4.46	38.44	66.64	52.51	58.15	84.18	92218	25.71
0	440104015	1673	3	40	20000	34	5.1	1	0	3	1	1	2	3	2	1	0	1	1	6.02	6.02	25.83	55.23	50.56	24.51	76.61	47126	42.11
0	440104012	1677	3	21	0	25	5.38	0	0	3	0	3	1	2	2	0	0	0	#NULL!	2.75	5.25	30.23	46.84	48.02	18.71	77.59	50152	52.21
0	440104012	1678	3	26	2800	38	5.83	0	0	3	1	1	1	3	1	1	1	1	1	2.75	5.25	30.23	46.84	48.02	18.71	77.59	50152	52.21
0	440104021	1680	3	47	2000	47	6.5	0	0	2	1	2	1	3	3	0	0	0	#NULL!	3.43	4.46	38.44	66.64	52.51	58.15	84.18	92218	25.71
0	440104011	1681	3	36	9000	38	6.68	1	0	3	1	1	1	3	3	1	0	1	1	3.76	2.46	23.86	54.22	49.24	18.69	76.54	74299	39.37
0	440104012	1682	3	22	0	36	5.34	0	1	3	0	2	1	2	2	0	0	0	#NULL!	2.75	5.25	30.23	46.84	48.02	18.71	77.59	50152	52.21
0	440104015	1683	3	59	3000	49	5.671	1	0	3	1	1	1	3	3	0	0	0	#NULL!	6.02	6.02	25.83	55.23	50.56	24.51	76.61	47126	42.11
0	440104011	1685	3	59	#NULL!	44	6.31	0	0	3	1	2	1	3	3	1	1	0	#NULL!	3.76	2.46	23.86	54.22	49.24	18.69	76.54	74299	39.37
0	440104015	1686	3	21	0	32	5.34	1	0	3	0	4	1	3	3	0	0	0	#NULL!	6.02	6.02	25.83	55.23	50.56	24.51	76.61	47126	42.11
0	440104020	1689	3	50	2000	33	7.27	0	1	2	1	1	1	3	1	1	0	0	#NULL!	2.62	3.33	23.68	50.58	49.33	31.315	75.67	46768	33.84
0	440104021	1690	3	30	8000	46	5.866	0	0	3	1	1	1	3	3	1	0	0	#NULL!	3.43	4.46	38.44	66.64	52.51	58.15	84.18	92218	25.71
0	440104012	1691	3	38	5000	32	5.435	0	1	3	1	1	1	1	1	1	1	1	1	2.75	5.25	30.23	46.84	48.02	18.71	77.59	50152	52.21
0	440104019	1693	3	42	6000	54	6.1	0	0	2	1	1	1	3	3	#NULL!	1	0	#NULL!	2.5	3.03	24.61	49.34	48.49	22.53	75.59	83491	31.87
0	440104012	1696	3	31	10000	43	5.49	1	0	3	1	1	1	3	3	1	1	0	#NULL!	2.75	5.25	30.23	46.84	48.02	18.71	77.59	50152	52.21
0	440104021	1697	3	38	7500	26	6.31	1	1	2	0	2	1	3	1	1	0	0	#NULL!	3.43	4.46	38.44	66.64	52.51	58.15	84.18	92218	25.71
0	440104011	1698	3	26	6000	38	6.19	1	1	3	1	1	1	3	2	1	0	0	#NULL!	3.76	2.46	23.86	54.22	49.24	18.69	76.54	74299	39.37
0	440104020	1701	3	59	2000	33	6.89	0	0	2	1	3	1	3	3	0	0	0	#NULL!	2.62	3.33	23.68	50.58	49.33	31.315	75.67	46768	33.84
0	440104015	1703	3	50	2300	50	5.03	0	1	1	1	1	1	2	2	1	0	0	#NULL!	6.02	6.02	25.83	55.23	50.56	24.51	76.61	47126	42.11
0	440104011	1710	3	25	4000	39	6.13	0	1	2	1	1	1	3	3	1	0	1	1	3.76	2.46	23.86	54.22	49.24	18.69	76.54	74299	39.37
0	440104015	1711	3	35	15000	51	5.25	0	0	3	1	1	1	3	3	0	0	0	#NULL!	6.02	6.02	25.83	55.23	50.56	24.51	76.61	47126	42.11
0	440104015	1712	3	47	6000	37	4.88	1	0	2	1	1	2	3	3	1	0	0	#NULL!	6.02	6.02	25.83	55.23	50.56	24.51	76.61	47126	42.11
0	440104011	1714	3	30	4000	37	6.24	0	1	2	0	1	1	2	2	0	0	0	#NULL!	3.76	2.46	23.86	54.22	49.24	18.69	76.54	74299	39.37
0	440104012	1716	3	57	0	41	5.45	0	1	1	1	2	1	1	1	0	0	1	1	2.75	5.25	30.23	46.84	48.02	18.71	77.59	50152	52.21
0	440104011	1717	3	26	6000	42	6.5	1	1	3	1	1	1	1	1	1	0	1	1	3.76	2.46	23.86	54.22	49.24	18.69	76.54	74299	39.37
0	440106019	1719	3	29	6000	29	6.87	1	1	2	1	1	1	3	2	1	1	0	#NULL!	0.56	6.2	36.76	55.31	52.65	41.59	80.13	19534	14.25
0	440104021	1720	3	29	2000	52	6.74	0	1	2	1	1	1	3	2	1	0	1	1	3.43	4.46	38.44	66.64	52.51	58.15	84.18	92218	25.71
0	440104014	1722	3	35	7000	40	5.02	1	1	3	1	1	1	3	2	0	0	0	#NULL!	4.06	2.55	31.31	55.08	49.53	30.78	77.31	99569	49.2
0	440104021	1724	3	29	15000	40	6.99	1	1	2	0	1	1	3	3	0	0	1	3	3.43	4.46	38.44	66.64	52.51	58.15	84.18	92218	25.71
0	440104011	1728	3	23	3000	39	5.99	0	0	3	0	1	1	2	1	0	0	0	#NULL!	3.76	2.46	23.86	54.22	49.24	18.69	76.54	74299	39.37
0	440104014	1729	3	25	6000	28	5.31	1	0	3	0	1	1	3	3	1	0	0	#NULL!	4.06	2.55	31.31	55.08	49.53	30.78	77.31	99569	49.2
0	440104011	1730	3	22	3500	42	5.57	0	1	3	1	1	1	2	2	1	0	0	#NULL!	3.76	2.46	23.86	54.22	49.24	18.69	76.54	74299	39.37
0	440104014	1733	3	53	0	41	5.23	0	0	2	1	2	1	3	3	0	0	0	#NULL!	4.06	2.55	31.31	55.08	49.53	30.78	77.31	99569	49.2
0	440104014	1738	3	34	15000	37	5.52	1	0	3	1	1	4	3	3	0	0	1	1	4.06	2.55	31.31	55.08	49.53	30.78	77.31	99569	49.2
0	440104011	1740	3	34	10000	43	6.18	1	0	3	1	1	1	3	2	1	1	1	1	3.76	2.46	23.86	54.22	49.24	18.69	76.54	74299	39.37
0	440104011	1746	3	33	6000	36	6.46	0	0	3	1	1	1	2	2	0	0	1	1	3.76	2.46	23.86	54.22	49.24	18.69	76.54	74299	39.37
0	440104011	1747	3	38	4000	49	7.49	1	1	2	1	1	1	3	2	1	0	1	4	3.76	2.46	23.86	54.22	49.24	18.69	76.54	74299	39.37
0	440104014	1749	3	41	4000	52	6.12	0	0	3	1	1	1	3	3	1	0	0	#NULL!	4.06	2.55	31.31	55.08	49.53	30.78	77.31	99569	49.2
0	440104012	1751	3	42	5000	37	5.62	1	1	2	1	1	1	3	3	0	0	0	#NULL!	2.75	5.25	30.23	46.84	48.02	18.71	77.59	50152	52.21
0	440104011	1753	3	42	15000	43	5.58	1	0	3	1	1	4	3	1	1	0	1	1	3.76	2.46	23.86	54.22	49.24	18.69	76.54	74299	39.37
0	440104021	1756	3	23	4000	38	5.97	1	1	3	0	1	1	3	1	0	0	0	#NULL!	3.43	4.46	38.44	66.64	52.51	58.15	84.18	92218	25.71
0	440104021	1758	3	29	2500	#NULL!	7.45	0	1	2	1	1	2	1	1	1	1	0	#NULL!	3.43	4.46	38.44	66.64	52.51	58.15	84.18	92218	25.71
0	440104021	1759	3	40	2500	36	7.78	0	1	2	1	1	1	3	3	1	0	0	#NULL!	3.43	4.46	38.44	66.64	52.51	58.15	84.18	92218	25.71
0	440104011	1760	3	40	10000	36	5.98	1	0	3	1	1	4	3	3	1	0	0	#NULL!	3.76	2.46	23.86	54.22	49.24	18.69	76.54	74299	39.37
0	440104014	1765	3	18	5000	33	6.23	0	0	3	0	1	1	3	3	0	0	0	#NULL!	4.06	2.55	31.31	55.08	49.53	30.78	77.31	99569	49.2
0	440104021	1766	3	25	20000	26	6.48	1	1	2	0	1	4	3	2	0	0	0	#NULL!	3.43	4.46	38.44	66.64	52.51	58.15	84.18	92218	25.71
0	440104011	1768	3	51	10000	46	6.01	1	0	3	1	1	1	3	3	1	0	0	#NULL!	3.76	2.46	23.86	54.22	49.24	18.69	76.54	74299	39.37
0	440104011	1769	3	40	6000	48	6.38	0	0	3	1	1	4	3	3	1	0	0	#NULL!	3.76	2.46	23.86	54.22	49.24	18.69	76.54	74299	39.37
0	440104011	1771	3	58	50000	19	6.34	1	0	2	1	1	1	3	3	0	0	0	#NULL!	3.76	2.46	23.86	54.22	49.24	18.69	76.54	74299	39.37
0	440104012	1773	3	33	3000	26	5.05	1	1	2	0	1	1	2	1	1	0	0	#NULL!	2.75	5.25	30.23	46.84	48.02	18.71	77.59	50152	52.21
0	440104011	1776	3	45	2000	52	7.71	0	1	1	1	1	1	3	3	1	0	1	3	3.76	2.46	23.86	54.22	49.24	18.69	76.54	74299	39.37
0	440104011	1777	3	40	3000	39	6.05	1	1	2	1	1	1	3	3	1	0	0	#NULL!	3.76	2.46	23.86	54.22	49.24	18.69	76.54	74299	39.37
0	440104011	1779	3	35	1700	41	5.69	0	0	2	1	1	1	3	3	1	0	0	#NULL!	3.76	2.46	23.86	54.22	49.24	18.69	76.54	74299	39.37
0	440104014	1780	3	33	5000	38	5.42	1	1	3	1	1	1	3	3	0	0	1	1	4.06	2.55	31.31	55.08	49.53	30.78	77.31	99569	49.2
0	440104014	1783	3	20	0	37	5.39	1	1	3	0	3	4	2	2	0	0	0	#NULL!	4.06	2.55	31.31	55.08	49.53	30.78	77.31	99569	49.2
0	440104014	1784	3	20	0	33	5.58	0	1	3	0	3	1	1	1	0	0	0	#NULL!	4.06	2.55	31.31	55.08	49.53	30.78	77.31	99569	49.2
0	440104014	1785	3	24	6000	31	5.92	1	1	2	1	1	4	3	1	1	1	1	1	4.06	2.55	31.31	55.08	49.53	30.78	77.31	99569	49.2
0	440104014	1788	3	22	1000	20	6.52	1	1	2	0	1	1	2	1	0	0	0	#NULL!	4.06	2.55	31.31	55.08	49.53	30.78	77.31	99569	49.2
0	440104013	1790	3	57	2900	22	5.28	1	0	2	1	3	1	3	3	0	0	0	#NULL!	1.56	1.69	21.39	56.85	48.93	25.44	74.88	85400	45.72
0	440104011	1792	3	32	0	39	5.56	0	1	3	1	2	1	3	2	1	0	1	1	3.76	2.46	23.86	54.22	49.24	18.69	76.54	74299	39.37
0	440104014	1794	3	22	0	38	6.13	0	1	2	1	2	1	2	1	0	0	0	#NULL!	4.06	2.55	31.31	55.08	49.53	30.78	77.31	99569	49.2
0	440104011	1795	3	29	3000	30	5.57	0	0	3	0	1	1	3	3	1	0	0	#NULL!	3.76	2.46	23.86	54.22	49.24	18.69	76.54	74299	39.37
0	440104014	1796	3	22	#NULL!	33	5.23	1	0	3	0	2	4	2	2	1	0	0	#NULL!	4.06	2.55	31.31	55.08	49.53	30.78	77.31	99569	49.2
0	440104014	1797	3	23	2000	40	5.71	1	1	3	0	1	1	1	1	0	0	1	1	4.06	2.55	31.31	55.08	49.53	30.78	77.31	99569	49.2
0	440104021	1799	3	24	3000	43	7.19	0	1	3	0	1	1	1	1	1	1	0	#NULL!	3.43	4.46	38.44	66.64	52.51	58.15	84.18	92218	25.71
0	440104014	1802	3	28	5000	29	6.52	1	1	3	0	1	4	3	2	1	1	1	1	4.06	2.55	31.31	55.08	49.53	30.78	77.31	99569	49.2
0	440104014	1804	3	32	7000	30	6.08	1	1	3	1	1	1	2	1	0	0	0	#NULL!	4.06	2.55	31.31	55.08	49.53	30.78	77.31	99569	49.2
0	440104014	1806	3	41	1000	43	5.61	1	1	2	1	1	2	3	3	0	0	0	#NULL!	4.06	2.55	31.31	55.08	49.53	30.78	77.31	99569	49.2
0	440104013	1808	3	18	0	24	5.42	0	0	2	0	2	4	3	3	0	0	0	#NULL!	1.56	1.69	21.39	56.85	48.93	25.44	74.88	85400	45.72
0	440104014	1811	3	34	8000	47	6	0	0	3	1	1	4	3	3	#NULL!	0	0	#NULL!	4.06	2.55	31.31	55.08	49.53	30.78	77.31	99569	49.2
0	440104014	1813	3	23	5000	42	6.12	0	1	2	3	1	1	1	1	#NULL!	1	0	#NULL!	4.06	2.55	31.31	55.08	49.53	30.78	77.31	99569	49.2
0	440104014	1814	3	23	0	35	5.99	1	0	3	0	4	1	3	3	0	0	0	#NULL!	4.06	2.55	31.31	55.08	49.53	30.78	77.31	99569	49.2
0	440106004	1815	3	53	7000	42	6.85	1	0	3	1	1	1	3	3	0	0	0	#NULL!	1	1.99	25.51	55.63	50.97	38.56	77.74	42814	27.54
0	440104014	1818	3	25	2000	37	5.42	1	1	3	0	1	2	1	1	1	1	0	#NULL!	4.06	2.55	31.31	55.08	49.53	30.78	77.31	99569	49.2
0	440104014	1822	3	23	2500	35	6.12	0	1	3	0	1	1	1	1	0	0	0	#NULL!	4.06	2.55	31.31	55.08	49.53	30.78	77.31	99569	49.2
0	440104013	1826	3	33	8000	38	4.91	0	0	3	0	1	4	2	2	0	0	1	1	1.56	1.69	21.39	56.85	48.93	25.44	74.88	85400	45.72
0	440104014	1837	3	24	5000	32	6.23	0	1	2	0	1	1	2	2	0	0	0	#NULL!	4.06	2.55	31.31	55.08	49.53	30.78	77.31	99569	49.2
0	440104014	1839	3	25	5500	38	5.96	0	0	3	1	1	1	3	2	1	0	1	1	4.06	2.55	31.31	55.08	49.53	30.78	77.31	99569	49.2
0	440104021	1840	3	33	2000	29	6.68	1	1	2	0	1	1	1	1	0	0	0	#NULL!	3.43	4.46	38.44	66.64	52.51	58.15	84.18	92218	25.71
0	440104011	1849	3	39	7000	42	6.64	0	0	3	1	1	4	3	2	#NULL!	0	0	#NULL!	3.76	2.46	23.86	54.22	49.24	18.69	76.54	74299	39.37
0	440106002	1854	3	36	40000	29	7.15	0	0	3	1	1	1	3	1	1	0	0	#NULL!	2.02	4.31	26.11	58.55	51.94	51.91	79.07	81831	30.69
0	440104014	1861	3	28	8000	26	5.45	1	0	3	0	1	2	2	2	#NULL!	1	0	#NULL!	4.06	2.55	31.31	55.08	49.53	30.78	77.31	99569	49.2
0	440104011	1865	3	34	5000	36	6.3	1	1	2	1	1	2	3	2	1	0	1	1	3.76	2.46	23.86	54.22	49.24	18.69	76.54	74299	39.37
0	440104013	1868	3	22	3500	40	4.9	0	0	3	0	1	4	3	3	0	0	1	1	1.56	1.69	21.39	56.85	48.93	25.44	74.88	85400	45.72
0	440104014	1869	3	40	10000	46	5.21	0	0	3	1	1	1	3	3	1	0	0	#NULL!	4.06	2.55	31.31	55.08	49.53	30.78	77.31	99569	49.2
0	440104013	1871	3	41	0	50	5.52	0	0	2	1	2	1	3	3	0	0	1	3	1.56	1.69	21.39	56.85	48.93	25.44	74.88	85400	45.72
0	440104014	1873	3	46	2000	38	5.26	0	1	1	1	1	1	3	2	1	0	0	#NULL!	4.06	2.55	31.31	55.08	49.53	30.78	77.31	99569	49.2
0	440104011	1874	3	57	4000	37	6.32	1	0	3	1	2	1	3	3	0	0	1	3	3.76	2.46	23.86	54.22	49.24	18.69	76.54	74299	39.37
0	440104013	1875	3	40	5000	43	5.64	1	0	3	1	1	1	3	3	1	0	1	1	1.56	1.69	21.39	56.85	48.93	25.44	74.88	85400	45.72
0	440104014	1876	3	55	3000	49	4.98	0	0	3	1	3	1	3	3	0	0	0	#NULL!	4.06	2.55	31.31	55.08	49.53	30.78	77.31	99569	49.2
0	440104013	1893	3	39	20000	39	6.23	1	0	3	1	1	4	3	3	1	0	0	#NULL!	1.56	1.69	21.39	56.85	48.93	25.44	74.88	85400	45.72
0	440104014	1896	3	29	5000	40	5.09	0	0	3	1	1	1	3	2	1	0	1	1	4.06	2.55	31.31	55.08	49.53	30.78	77.31	99569	49.2
0	440104011	1900	3	18	0	23	5.23	0	0	3	0	4	4	3	3	0	0	0	#NULL!	3.76	2.46	23.86	54.22	49.24	18.69	76.54	74299	39.37
0	440104014	1902	3	23	0	34	6.15	1	0	3	0	2	1	3	3	0	0	0	#NULL!	4.06	2.55	31.31	55.08	49.53	30.78	77.31	99569	49.2
0	440104013	1907	3	47	#NULL!	25	6.12	1	0	2	1	1	1	3	3	1	1	1	1	1.56	1.69	21.39	56.85	48.93	25.44	74.88	85400	45.72
0	440104011	1910	3	25	7000	31	6.29	1	0	3	0	1	4	2	1	1	0	0	#NULL!	3.76	2.46	23.86	54.22	49.24	18.69	76.54	74299	39.37
0	440104011	1913	3	46	6000	46	5.96	1	0	3	1	1	1	3	3	#NULL!	1	1	1	3.76	2.46	23.86	54.22	49.24	18.69	76.54	74299	39.37
0	440104014	1918	3	30	5000	33	6.41	1	1	2	1	1	1	3	1	1	0	0	#NULL!	4.06	2.55	31.31	55.08	49.53	30.78	77.31	99569	49.2
0	440104011	1921	3	35	5000	39	5.3	0	0	3	1	1	1	3	3	1	0	0	#NULL!	3.76	2.46	23.86	54.22	49.24	18.69	76.54	74299	39.37
1	440106001	2001	2	33	5000	28	9.23	1	1	2	0	1	1	2	1	1	1	0	#NULL!	0.75	0.75	62.47	30.38	55.05	43.05	86.34	131795	76.03
1	440106017	2002	3	26	10000	39	13.17	1	1	3	0	1	2	2	1	1	0	0	#NULL!	1.45	3.39	37.6	65.53	54.95	71.43	83.05	66098	32.95
1	440106006	2004	3	24	0	23	6.415	0	0	3	0	2	1	3	1	0	0	0	#NULL!	3.05	2.24	48.22	62.92	51.3	52.48	86.57	177198	48.8
1	440106022	2005	3	20	2700	28	19.2	0	1	2	3	1	1	1	1	0	0	0	#NULL!	0.47	4.03	70.12	45.42	56.8	82.02	93.47	41207	43.92
1	440106019	2007	3	29	100000	43	16.65	0	1	3	1	1	1	2	2	0	0	0	#NULL!	0.56	6.2	36.76	55.31	52.65	41.59	80.13	19534	14.25
1	440106011	2009	3	22	1500	31	9.12	1	1	3	0	3	4	1	1	0	0	0	#NULL!	2.73	2.41	39.78	71.09	53.3	69.12	85.81	177864	44.94
1	440106018	2010	3	30	10000	48	12.41	1	1	3	1	1	2	1	1	1	0	0	#NULL!	1.32	1.32	68.7	30.22	46.98	63.17	90.51	70055	58.99
1	440106003	2011	3	27	#NULL!	#NULL!	11.85	0	1	2	1	2	4	2	2	0	0	0	#NULL!	1.91	3.42	32.99	75.36	53.52	70.08	83.51	102787	26.51
1	440106001	2012	2	18	1000	40	8.98	1	0	2	0	1	1	3	3	0	0	0	#NULL!	0.75	0.75	62.47	30.38	55.05	43.05	86.34	131795	76.03
1	440106021	2013	3	30	0	44	16.5	0	1	2	1	2	1	3	2	1	0	1	1	1.02	2.46	52.15	74.1	58.21	83.68	93.52	52552	16.77
1	440106017	2016	3	22	3500	29	12.22	1	1	2	0	2	1	1	1	0	0	0	#NULL!	1.45	3.39	37.6	65.53	54.95	71.43	83.05	66098	32.95
1	440106019	2018	3	21	1000	27	21.88	0	1	3	0	1	1	2	2	0	0	1	3	0.56	6.2	36.76	55.31	52.65	41.59	80.13	19534	14.25
1	440106020	2019	3	26	10000	24	16.37	1	0	3	1	1	1	3	2	1	0	0	#NULL!	2.37	2.2	30.24	77.04	54.85	72.14	82.27	59700	30.42
1	440106016	2020	3	33	5000	33	14.39	1	1	1	1	1	1	3	3	1	0	0	#NULL!	7.84	3.69	31.99	60.69	58.02	40.83	82.55	29501	43.83
1	440106002	2021	3	43	2000	37	7.83	0	1	2	1	1	1	3	3	#NULL!	1	0	#NULL!	2.02	4.31	26.11	58.55	51.94	51.91	79.07	81831	30.69
1	440106012	2022	3	20	1500	20	13.71	1	1	3	0	1	4	3	3	0	0	0	#NULL!	4.15	2.37	19.42	64.79	51.16	36.1	75.67	54769	58.79
1	440106019	2023	3	46	0	34	17.65	0	1	1	1	2	1	2	2	1	0	0	#NULL!	0.56	6.2	36.76	55.31	52.65	41.59	80.13	19534	14.25
1	440106010	2027	2	55	4000	43	8.57	1	0	2	1	1	3	3	3	0	0	0	#NULL!	2.68	3.42	35.65	61.99	51.92	57.79	82.9	68139	35.43
1	440106001	2029	3	28	0	#NULL!	14.1	0	1	2	1	2	1	3	2	1	1	0	#NULL!	0.75	0.75	62.47	30.38	55.05	43.05	86.34	131795	76.03
1	440106006	2030	3	43	5000	49	7.15	0	0	3	1	1	1	3	3	0	0	0	#NULL!	3.05	2.24	48.22	62.92	51.3	52.48	86.57	177198	48.8
1	440106001	2031	2	26	3000	39	10.08	0	1	2	1	1	1	2	2	0	0	0	#NULL!	0.75	0.75	62.47	30.38	55.05	43.05	86.34	131795	76.03
1	440106022	2033	3	47	2000	30	15.12	0	0	2	1	1	1	3	3	#NULL!	1	0	#NULL!	0.47	4.03	70.12	45.42	56.8	82.02	93.47	41207	43.92
1	440106016	2034	3	52	2500	#NULL!	14.72	1	1	2	1	1	2	3	2	1	0	0	#NULL!	7.84	3.69	31.99	60.69	58.02	40.83	82.55	29501	43.83
1	440106004	2035	3	54	15000	44	5.46	1	1	3	1	1	1	3	2	0	0	0	#NULL!	1	1.99	25.51	55.63	50.97	38.56	77.74	42814	27.54
1	440106006	2036	2	25	10000	32	7.1	0	0	3	1	1	1	3	2	1	0	0	#NULL!	3.05	2.24	48.22	62.92	51.3	52.48	86.57	177198	48.8
1	440106018	2037	3	45	5000	39	12.73	0	1	2	1	1	1	3	3	#NULL!	1	1	1	1.32	1.32	68.7	30.22	46.98	63.17	90.51	70055	58.99
1	440106019	2041	3	50	4500	39	19.67	1	1	2	1	1	1	3	1	1	1	0	#NULL!	0.56	6.2	36.76	55.31	52.65	41.59	80.13	19534	14.25
1	440106006	2042	2	33	8000	47	5.854	1	1	3	1	1	4	3	2	1	1	0	#NULL!	3.05	2.24	48.22	62.92	51.3	52.48	86.57	177198	48.8
1	440106006	2043	3	22	6000	39	5.38	1	1	3	0	1	1	2	2	1	1	0	#NULL!	3.05	2.24	48.22	62.92	51.3	52.48	86.57	177198	48.8
1	440106019	2044	3	45	5000	31	18.14	1	1	2	1	1	3	1	1	1	1	0	#NULL!	0.56	6.2	36.76	55.31	52.65	41.59	80.13	19534	14.25
1	440106021	2046	3	31	5000	50	21.53	1	1	2	1	1	1	3	2	#NULL!	0	0	#NULL!	1.02	2.46	52.15	74.1	58.21	83.68	93.52	52552	16.77
1	440106022	2050	3	50	2500	#NULL!	14.38	0	1	1	1	1	1	1	1	0	0	0	#NULL!	0.47	4.03	70.12	45.42	56.8	82.02	93.47	41207	43.92
1	440106006	2051	3	19	0	#NULL!	6.69	0	1	3	0	2	4	1	1	0	0	0	#NULL!	3.05	2.24	48.22	62.92	51.3	52.48	86.57	177198	48.8
1	440106021	2052	3	24	0	38	16.15	1	0	3	0	2	1	2	2	0	0	1	3	1.02	2.46	52.15	74.1	58.21	83.68	93.52	52552	16.77
1	440106010	2053	2	22	0	32	7.21	0	0	3	0	2	1	2	2	0	0	0	#NULL!	2.68	3.42	35.65	61.99	51.92	57.79	82.9	68139	35.43
1	440106011	2054	3	30	10000	34	14.2	1	1	3	1	1	2	3	2	1	0	1	3	2.73	2.41	39.78	71.09	53.3	69.12	85.81	177864	44.94
1	440106011	2055	3	32	10000	#NULL!	5.55	1	1	3	1	1	1	2	2	0	0	0	#NULL!	2.73	2.41	39.78	71.09	53.3	69.12	85.81	177864	44.94
1	440106018	2056	3	23	400	29	14.24	0	1	2	0	1	1	2	2	#NULL!	1	0	#NULL!	1.32	1.32	68.7	30.22	46.98	63.17	90.51	70055	58.99
1	440106019	2057	3	39	3000	45	17.65	1	1	2	1	1	1	3	2	1	1	1	3	0.56	6.2	36.76	55.31	52.65	41.59	80.13	19534	14.25
1	440106021	2058	3	30	2000	36	17.99	1	1	2	1	1	1	1	1	0	0	0	#NULL!	1.02	2.46	52.15	74.1	58.21	83.68	93.52	52552	16.77
1	440106011	2062	3	27	10000	42	7.66	0	0	3	1	1	1	2	2	0	0	1	1	2.73	2.41	39.78	71.09	53.3	69.12	85.81	177864	44.94
1	440106019	2065	3	19	300	27	25.05	0	1	3	0	1	1	1	1	0	0	0	#NULL!	0.56	6.2	36.76	55.31	52.65	41.59	80.13	19534	14.25
1	440106001	2066	2	20	0	31	8	0	0	3	0	2	1	2	2	1	1	0	#NULL!	0.75	0.75	62.47	30.38	55.05	43.05	86.34	131795	76.03
1	440106004	2068	3	22	3500	45	5.33	0	1	2	1	1	4	2	2	1	0	0	#NULL!	1	1.99	25.51	55.63	50.97	38.56	77.74	42814	27.54
1	440106022	2070	3	27	6000	24	18.77	1	1	3	0	1	1	1	1	0	0	0	#NULL!	0.47	4.03	70.12	45.42	56.8	82.02	93.47	41207	43.92
1	440106021	2072	3	46	2000	#NULL!	14.75	1	1	1	1	1	1	3	2	#NULL!	1	0	#NULL!	1.02	2.46	52.15	74.1	58.21	83.68	93.52	52552	16.77
1	440106001	2073	3	23	4000	35	17.08	1	0	3	0	1	1	3	3	1	0	0	#NULL!	0.75	0.75	62.47	30.38	55.05	43.05	86.34	131795	76.03
1	440106019	2075	3	30	800	39	15.69	0	1	2	1	1	1	2	2	0	0	0	#NULL!	0.56	6.2	36.76	55.31	52.65	41.59	80.13	19534	14.25
1	440106019	2077	3	19	2500	32	17.04	1	1	2	0	1	1	2	2	0	0	0	#NULL!	0.56	6.2	36.76	55.31	52.65	41.59	80.13	19534	14.25
1	440106003	2078	3	28	0	42	12.51	0	1	3	1	2	1	2	2	1	0	1	1	1.91	3.42	32.99	75.36	53.52	70.08	83.51	102787	26.51
1	440106018	2079	3	21	0	28	8.81	1	1	3	0	4	1	2	2	0	0	0	#NULL!	1.32	1.32	68.7	30.22	46.98	63.17	90.51	70055	58.99
1	440106018	2080	3	20	0	30	13.56	0	1	2	0	2	1	1	1	0	0	0	#NULL!	1.32	1.32	68.7	30.22	46.98	63.17	90.51	70055	58.99
1	440106022	2081	3	20	3000	35	14.97	1	1	3	0	2	1	1	1	0	0	0	#NULL!	0.47	4.03	70.12	45.42	56.8	82.02	93.47	41207	43.92
1	440106008	2082	3	42	4000	29	5.105	1	0	3	1	1	1	3	2	0	0	0	#NULL!	7.57	5.24	28.78	59.69	51.74	41.39	81.05	62912	44.55
1	440106019	2085	3	21	2500	27	16.17	1	1	3	0	1	1	2	2	0	0	1	1	0.56	6.2	36.76	55.31	52.65	41.59	80.13	19534	14.25
1	440106018	2087	3	19	0	42	15.5	0	1	3	0	4	1	2	2	0	0	0	#NULL!	1.32	1.32	68.7	30.22	46.98	63.17	90.51	70055	58.99
1	440106019	2091	3	30	3000	55	17.85	0	0	3	1	1	1	3	1	1	0	1	3	0.56	6.2	36.76	55.31	52.65	41.59	80.13	19534	14.25
1	440106017	21000	3	30	12000	48	10.83	1	0	3	1	1	1	3	2	1	0	0	#NULL!	1.45	3.39	37.6	65.53	54.95	71.43	83.05	66098	32.95
1	440106019	21003	3	30	3000	26	17.46	1	1	2	0	1	1	3	2	#NULL!	1	0	#NULL!	0.56	6.2	36.76	55.31	52.65	41.59	80.13	19534	14.25
1	440106011	21006	3	34	#NULL!	31	9.67	0	1	3	3	1	4	3	1	0	0	0	#NULL!	2.73	2.41	39.78	71.09	53.3	69.12	85.81	177864	44.94
1	440106001	21007	3	19	0	44	12.11	1	1	3	0	4	1	1	1	0	0	1	3	0.75	0.75	62.47	30.38	55.05	43.05	86.34	131795	76.03
1	440106018	21008	3	27	1500	42	13.23	0	1	2	1	1	1	3	1	1	1	0	#NULL!	1.32	1.32	68.7	30.22	46.98	63.17	90.51	70055	58.99
1	440106015	21009	3	33	4000	42	9.69	0	1	2	1	1	1	3	3	1	0	0	#NULL!	1.51	3.31	53.29	56.93	51.09	81.65	91.37	30610	31.87
1	440106011	21010	3	30	5000	46	15.87	0	1	3	1	1	1	3	2	1	0	1	1	2.73	2.41	39.78	71.09	53.3	69.12	85.81	177864	44.94
1	440106018	21011	3	34	5000	33	11.27	1	1	2	0	1	1	3	3	1	0	1	3	1.32	1.32	68.7	30.22	46.98	63.17	90.51	70055	58.99
1	440106001	21012	3	20	3000	31	16.9	1	1	3	0	1	2	2	1	1	1	0	#NULL!	0.75	0.75	62.47	30.38	55.05	43.05	86.34	131795	76.03
1	440106016	21013	3	38	5000	47	13.96	0	0	3	1	1	1	3	3	#NULL!	1	0	#NULL!	7.84	3.69	31.99	60.69	58.02	40.83	82.55	29501	43.83
1	440106003	21014	3	38	5000	42	12.11	1	0	3	1	1	1	3	3	0	0	0	#NULL!	1.91	3.42	32.99	75.36	53.52	70.08	83.51	102787	26.51
1	440106022	21015	3	20	0	#NULL!	19.92	0	1	3	0	3	1	3	3	0	0	0	#NULL!	0.47	4.03	70.12	45.42	56.8	82.02	93.47	41207	43.92
1	440106022	21016	3	23	0	32	15.63	0	1	3	0	4	1	2	2	#NULL!	1	0	#NULL!	0.47	4.03	70.12	45.42	56.8	82.02	93.47	41207	43.92
1	440106019	21017	3	23	3000	35	16.74	0	1	2	0	1	1	2	2	0	0	0	#NULL!	0.56	6.2	36.76	55.31	52.65	41.59	80.13	19534	14.25
1	440106001	21018	2	30	6000	31	7.94	0	0	3	1	1	1	3	2	1	1	0	#NULL!	0.75	0.75	62.47	30.38	55.05	43.05	86.34	131795	76.03
1	440106022	21019	3	36	1000	#NULL!	17.63	1	0	2	1	1	4	3	3	1	0	0	#NULL!	0.47	4.03	70.12	45.42	56.8	82.02	93.47	41207	43.92
1	440106021	21023	3	30	15000	56	16.81	1	1	3	1	1	1	3	2	1	0	1	1	1.02	2.46	52.15	74.1	58.21	83.68	93.52	52552	16.77
1	440106001	21024	2	23	0	28	9.32	1	1	3	0	2	1	2	2	0	0	0	#NULL!	0.75	0.75	62.47	30.38	55.05	43.05	86.34	131795	76.03
1	440106020	21025	3	45	6000	46	13.32	1	0	3	1	1	1	2	1	0	0	0	#NULL!	2.37	2.2	30.24	77.04	54.85	72.14	82.27	59700	30.42
1	440106019	21026	3	20	2500	44	16.2	1	1	3	0	1	1	2	1	1	0	1	1	0.56	6.2	36.76	55.31	52.65	41.59	80.13	19534	14.25
1	440106020	21028	3	28	5000	24	13.22	1	1	3	0	1	1	3	2	1	1	0	#NULL!	2.37	2.2	30.24	77.04	54.85	72.14	82.27	59700	30.42
1	440106001	21029	2	33	0	41	8.44	1	1	3	0	2	4	2	1	1	1	0	#NULL!	0.75	0.75	62.47	30.38	55.05	43.05	86.34	131795	76.03
1	440106007	2103	3	25	9000	43	6.67	0	0	3	1	1	1	3	3	1	0	1	1	5.63	3.01	25.61	60.77	52.4	54.13	80.52	29522	24.43
1	440106009	21030	2	32	10000	34	6.15	1	1	3	1	1	1	3	2	0	0	0	#NULL!	5.4	3.54	41.63	50.54	53.12	43.12	81.84	59732	52.15
1	440106001	21032	2	25	0	27	8.76	0	1	3	0	4	1	1	1	0	0	0	#NULL!	0.75	0.75	62.47	30.38	55.05	43.05	86.34	131795	76.03
1	440106010	21036	3	35	10000	39	8.24	0	1	2	1	1	1	2	2	#NULL!	1	0	#NULL!	2.68	3.42	35.65	61.99	51.92	57.79	82.9	68139	35.43
1	440106012	2104	3	22	0	37	7.1	0	0	3	0	4	4	3	3	#NULL!	0	0	#NULL!	4.15	2.37	19.42	64.79	51.16	36.1	75.67	54769	58.79
1	440106002	21041	3	51	3000	47	6.63	0	1	2	1	1	1	3	3	#NULL!	1	0	#NULL!	2.02	4.31	26.11	58.55	51.94	51.91	79.07	81831	30.69
1	440106011	21042	3	36	7500	42	10.47	1	1	3	1	1	1	3	2	0	0	0	#NULL!	2.73	2.41	39.78	71.09	53.3	69.12	85.81	177864	44.94
1	440106022	21046	3	24	3500	37	18.51	0	1	2	1	1	1	3	3	1	1	0	#NULL!	0.47	4.03	70.12	45.42	56.8	82.02	93.47	41207	43.92
1	440106022	21047	3	30	4000	36	19.18	1	1	2	1	1	1	3	1	0	0	1	1	0.47	4.03	70.12	45.42	56.8	82.02	93.47	41207	43.92
1	440106022	21048	3	26	10000	31	18.18	1	1	2	0	1	1	1	1	1	1	0	#NULL!	0.47	4.03	70.12	45.42	56.8	82.02	93.47	41207	43.92
1	440106018	2105	3	50	2000	45	14.63	0	0	2	1	3	1	3	3	0	0	0	#NULL!	1.32	1.32	68.7	30.22	46.98	63.17	90.51	70055	58.99
1	440106019	21051	3	43	5000	36	16.09	1	1	2	1	1	2	3	3	1	0	0	#NULL!	0.56	6.2	36.76	55.31	52.65	41.59	80.13	19534	14.25
1	440106004	21052	3	21	0	33	5.98	0	1	3	0	3	4	3	3	0	0	0	#NULL!	1	1.99	25.51	55.63	50.97	38.56	77.74	42814	27.54
1	440106018	21054	3	43	3500	50	11.83	0	0	3	1	1	1	3	3	0	0	1	1	1.32	1.32	68.7	30.22	46.98	63.17	90.51	70055	58.99
1	440106011	21056	3	26	5000	31	16.5	1	0	3	0	1	1	3	2	1	0	0	#NULL!	2.73	2.41	39.78	71.09	53.3	69.12	85.81	177864	44.94
1	440106017	21058	3	28	4000	35	13.55	1	1	3	0	1	2	2	1	0	0	0	#NULL!	1.45	3.39	37.6	65.53	54.95	71.43	83.05	66098	32.95
1	440106022	21059	3	40	0	40	15.09	0	1	1	1	2	1	2	1	1	0	0	#NULL!	0.47	4.03	70.12	45.42	56.8	82.02	93.47	41207	43.92
1	440106022	2106	3	23	5000	39	14.2	1	1	3	0	1	1	3	2	0	0	0	#NULL!	0.47	4.03	70.12	45.42	56.8	82.02	93.47	41207	43.92
1	440106003	21065	3	20	#NULL!	21	11.85	0	1	2	0	1	1	2	1	0	0	0	#NULL!	1.91	3.42	32.99	75.36	53.52	70.08	83.51	102787	26.51
1	440106001	21066	2	44	8000	50	9.32	0	0	3	1	1	4	3	3	0	0	0	#NULL!	0.75	0.75	62.47	30.38	55.05	43.05	86.34	131795	76.03
1	440106018	21069	3	24	1000	32	13.36	1	1	3	0	1	4	2	2	0	0	0	#NULL!	1.32	1.32	68.7	30.22	46.98	63.17	90.51	70055	58.99
1	440106002	21070	3	23	3500	37	9.4	0	0	3	0	1	1	3	3	0	0	0	#NULL!	2.02	4.31	26.11	58.55	51.94	51.91	79.07	81831	30.69
1	440106018	21071	3	23	3000	39	15.74	0	1	3	1	1	1	1	1	1	0	0	#NULL!	1.32	1.32	68.7	30.22	46.98	63.17	90.51	70055	58.99
1	440106012	21073	3	58	0	37	12.62	0	1	2	1	2	1	3	2	#NULL!	1	0	#NULL!	4.15	2.37	19.42	64.79	51.16	36.1	75.67	54769	58.79
1	440106016	21075	3	20	4500	36	16.83	1	1	3	3	1	1	1	1	1	1	1	1	7.84	3.69	31.99	60.69	58.02	40.83	82.55	29501	43.83
1	440106001	21076	2	22	0	#NULL!	9.18	1	1	3	0	4	1	2	1	0	0	0	#NULL!	0.75	0.75	62.47	30.38	55.05	43.05	86.34	131795	76.03
1	440106022	21077	3	23	6000	32	17.83	1	1	3	0	1	1	2	1	0	0	0	#NULL!	0.47	4.03	70.12	45.42	56.8	82.02	93.47	41207	43.92
1	440106018	21079	3	48	5000	53	14.98	0	0	3	1	1	1	3	3	1	0	1	3	1.32	1.32	68.7	30.22	46.98	63.17	90.51	70055	58.99
1	440106021	2108	3	20	180	29	16.11	1	1	3	0	2	1	2	2	0	0	0	#NULL!	1.02	2.46	52.15	74.1	58.21	83.68	93.52	52552	16.77
1	440106017	21080	3	26	15000	23	19.48	1	1	3	0	2	1	2	2	0	0	0	#NULL!	1.45	3.39	37.6	65.53	54.95	71.43	83.05	66098	32.95
1	440106012	21081	3	42	5000	52	10.37	0	0	3	1	1	1	3	3	0	0	1	1	4.15	2.37	19.42	64.79	51.16	36.1	75.67	54769	58.79
1	440106020	21082	3	23	2600	#NULL!	13.19	0	1	2	1	1	1	2	2	1	0	0	#NULL!	2.37	2.2	30.24	77.04	54.85	72.14	82.27	59700	30.42
1	440106007	21086	3	32	3000	40	7.88	0	1	2	1	1	4	2	2	1	0	1	1	5.63	3.01	25.61	60.77	52.4	54.13	80.52	29522	24.43
1	440106011	21087	3	27	3000	39	7.85	0	1	3	1	1	1	2	1	1	0	0	#NULL!	2.73	2.41	39.78	71.09	53.3	69.12	85.81	177864	44.94
1	440106009	21088	2	21	0	32	6	0	1	3	0	3	1	2	1	0	0	0	#NULL!	5.4	3.54	41.63	50.54	53.12	43.12	81.84	59732	52.15
1	440106017	2109	3	27	10000	41	12.79	1	0	3	1	1	1	3	2	1	0	0	#NULL!	1.45	3.39	37.6	65.53	54.95	71.43	83.05	66098	32.95
1	440106006	21090	2	40	2500	#NULL!	6.68	0	1	2	1	1	1	3	2	0	0	0	#NULL!	3.05	2.24	48.22	62.92	51.3	52.48	86.57	177198	48.8
1	440106016	21091	3	20	0	31	14.57	0	1	3	0	4	1	2	2	0	0	0	#NULL!	7.84	3.69	31.99	60.69	58.02	40.83	82.55	29501	43.83
1	440106019	21093	3	22	300	31	20.11	0	1	3	0	1	1	2	2	0	0	0	#NULL!	0.56	6.2	36.76	55.31	52.65	41.59	80.13	19534	14.25
1	440106018	21094	3	22	#NULL!	35	13.73	1	1	3	0	2	1	2	2	0	0	0	#NULL!	1.32	1.32	68.7	30.22	46.98	63.17	90.51	70055	58.99
1	440106021	21095	3	42	1500	40	17.22	0	1	1	1	1	1	1	1	#NULL!	0	0	#NULL!	1.02	2.46	52.15	74.1	58.21	83.68	93.52	52552	16.77
1	440106001	21096	3	38	10000	46	9.02	0	0	3	1	1	1	3	3	1	0	1	1	0.75	0.75	62.47	30.38	55.05	43.05	86.34	131795	76.03
1	440106018	21101	3	20	3000	32	13.63	1	1	3	0	1	1	2	2	0	0	0	#NULL!	1.32	1.32	68.7	30.22	46.98	63.17	90.51	70055	58.99
1	440106003	21102	3	28	7500	50	11.57	0	1	3	1	1	1	2	2	1	0	0	#NULL!	1.91	3.42	32.99	75.36	53.52	70.08	83.51	102787	26.51
1	440106010	21103	2	22	3000	36	8.27	1	1	3	0	1	1	3	3	0	0	0	#NULL!	2.68	3.42	35.65	61.99	51.92	57.79	82.9	68139	35.43
1	440106017	21104	3	39	10000	48	13.92	1	0	3	1	1	2	3	3	1	0	0	#NULL!	1.45	3.39	37.6	65.53	54.95	71.43	83.05	66098	32.95
1	440106011	21105	3	28	8000	46	8.96	0	1	3	1	1	1	2	1	0	0	0	#NULL!	2.73	2.41	39.78	71.09	53.3	69.12	85.81	177864	44.94
1	440106018	21107	3	19	1500	31	10.97	0	1	2	0	1	1	3	1	0	0	0	#NULL!	1.32	1.32	68.7	30.22	46.98	63.17	90.51	70055	58.99
1	440106001	2111	2	39	30000	47	8.72	0	1	2	1	1	1	3	2	1	1	0	#NULL!	0.75	0.75	62.47	30.38	55.05	43.05	86.34	131795	76.03
1	440106019	21111	3	50	0	34	15.99	0	1	2	1	2	1	3	3	#NULL!	1	0	#NULL!	0.56	6.2	36.76	55.31	52.65	41.59	80.13	19534	14.25
1	440106012	21112	3	40	0	#NULL!	12.25	0	0	2	1	2	1	3	3	1	0	1	1	4.15	2.37	19.42	64.79	51.16	36.1	75.67	54769	58.79
1	440106020	21113	3	25	6500	24	14.81	1	0	3	0	1	2	3	3	1	1	0	#NULL!	2.37	2.2	30.24	77.04	54.85	72.14	82.27	59700	30.42
1	440106010	21114	2	50	3000	31	12.88	0	0	2	1	1	1	3	2	1	0	0	#NULL!	2.68	3.42	35.65	61.99	51.92	57.79	82.9	68139	35.43
1	440106019	21117	3	22	200	37	22.06	0	1	3	0	1	1	2	2	0	0	0	#NULL!	0.56	6.2	36.76	55.31	52.65	41.59	80.13	19534	14.25
1	440106020	2112	3	40	3000	47	14.6	0	0	2	1	1	1	3	3	1	0	0	#NULL!	2.37	2.2	30.24	77.04	54.85	72.14	82.27	59700	30.42
1	440106017	21120	3	18	0	27	11.71	0	0	2	0	2	1	1	1	#NULL!	1	1	4	1.45	3.39	37.6	65.53	54.95	71.43	83.05	66098	32.95
1	440106001	21121	3	29	3000	44	13.41	0	1	2	1	1	1	3	2	1	0	1	1	0.75	0.75	62.47	30.38	55.05	43.05	86.34	131795	76.03
1	440106019	21125	3	21	0	29	13.43	1	1	3	0	1	1	3	3	1	1	0	#NULL!	0.56	6.2	36.76	55.31	52.65	41.59	80.13	19534	14.25
1	440106017	21126	3	30	5000	47	12.37	1	1	3	1	1	1	3	2	1	0	0	#NULL!	1.45	3.39	37.6	65.53	54.95	71.43	83.05	66098	32.95
1	440106003	21127	3	37	10000	39	12.07	1	0	3	1	1	1	3	3	#NULL!	1	0	#NULL!	1.91	3.42	32.99	75.36	53.52	70.08	83.51	102787	26.51
1	440106017	21128	3	34	10000	46	11.46	0	0	3	1	1	2	3	2	1	0	1	1	1.45	3.39	37.6	65.53	54.95	71.43	83.05	66098	32.95
1	440106006	21129	2	30	5000	44	6.83	0	0	3	1	1	1	3	2	1	1	0	#NULL!	3.05	2.24	48.22	62.92	51.3	52.48	86.57	177198	48.8
1	440106017	2113	3	21	0	33	11.64	0	1	3	0	4	1	2	2	0	0	0	#NULL!	1.45	3.39	37.6	65.53	54.95	71.43	83.05	66098	32.95
1	440106003	21131	3	34	10000	41	13.54	0	1	3	1	2	1	3	3	1	0	0	#NULL!	1.91	3.42	32.99	75.36	53.52	70.08	83.51	102787	26.51
1	440106004	21134	3	25	1000	41	5.8	1	1	3	0	1	4	2	1	0	0	0	#NULL!	1	1.99	25.51	55.63	50.97	38.56	77.74	42814	27.54
1	440106017	21135	3	29	5000	55	11.83	1	1	3	1	1	1	3	2	1	0	0	#NULL!	1.45	3.39	37.6	65.53	54.95	71.43	83.05	66098	32.95
1	440106007	21136	3	30	6000	48	7.2	1	1	3	1	1	2	3	1	1	0	0	#NULL!	5.63	3.01	25.61	60.77	52.4	54.13	80.52	29522	24.43
1	440106008	21137	3	24	4500	36	5.43	1	1	3	0	1	2	1	1	1	1	0	#NULL!	7.57	5.24	28.78	59.69	51.74	41.39	81.05	62912	44.55
1	440104020	2114	3	27	10000	39	6.82	1	1	3	0	1	1	2	2	0	0	0	#NULL!	2.62	3.33	23.68	50.58	49.33	31.315	75.67	46768	33.84
1	440106002	21140	3	43	2500	49	17.27	0	1	2	1	1	1	3	3	#NULL!	1	0	#NULL!	2.02	4.31	26.11	58.55	51.94	51.91	79.07	81831	30.69
1	440106019	21141	3	24	4000	37	16.99	1	1	2	1	1	4	2	2	1	1	0	#NULL!	0.56	6.2	36.76	55.31	52.65	41.59	80.13	19534	14.25
1	440106019	21142	3	22	0	36	16.41	1	0	3	0	3	1	3	3	0	0	0	#NULL!	0.56	6.2	36.76	55.31	52.65	41.59	80.13	19534	14.25
1	440106019	21145	3	31	6000	49	21.78	0	0	3	1	1	1	3	3	#NULL!	0	0	#NULL!	0.56	6.2	36.76	55.31	52.65	41.59	80.13	19534	14.25
1	440106001	2116	2	20	0	41	9.03	0	0	3	0	4	1	2	2	1	0	0	#NULL!	0.75	0.75	62.47	30.38	55.05	43.05	86.34	131795	76.03
1	440106001	2119	3	33	8000	36	10.79	1	0	3	1	1	1	3	3	1	1	0	#NULL!	0.75	0.75	62.47	30.38	55.05	43.05	86.34	131795	76.03
1	440106001	2122	3	20	2000	21	16.27	1	1	2	0	1	2	1	1	1	1	0	#NULL!	0.75	0.75	62.47	30.38	55.05	43.05	86.34	131795	76.03
1	440106001	2123	3	30	8000	40	10.74	0	0	3	1	1	1	3	1	1	0	0	#NULL!	0.75	0.75	62.47	30.38	55.05	43.05	86.34	131795	76.03
1	440106017	2124	3	25	7500	40	13.65	0	1	3	0	1	1	3	1	1	0	1	1	1.45	3.39	37.6	65.53	54.95	71.43	83.05	66098	32.95
1	440106004	21240	3	40	5000	38	6.51	1	1	2	1	1	2	3	3	1	1	1	1	1	1.99	25.51	55.63	50.97	38.56	77.74	42814	27.54
1	440106004	21257	3	41	0	27	5.77	0	0	3	1	2	1	3	3	1	0	0	#NULL!	1	1.99	25.51	55.63	50.97	38.56	77.74	42814	27.54
1	440106003	2126	3	25	5000	30	13.02	1	1	3	0	1	1	1	1	1	0	0	#NULL!	1.91	3.42	32.99	75.36	53.52	70.08	83.51	102787	26.51
1	440104013	2127	3	54	2000	53	4.896	1	0	2	1	1	1	3	3	1	0	0	#NULL!	1.56	1.69	21.39	56.85	48.93	25.44	74.88	85400	45.72
1	440106017	2128	3	41	2500	39	17.94	0	1	1	1	1	1	3	2	1	0	0	#NULL!	1.45	3.39	37.6	65.53	54.95	71.43	83.05	66098	32.95
1	440106019	2132	3	43	2000	36	15.55	1	1	2	1	1	1	3	3	1	0	0	#NULL!	0.56	6.2	36.76	55.31	52.65	41.59	80.13	19534	14.25
1	440106019	21327	2	20	0	40	9.53	0	1	3	3	2	1	1	1	0	0	0	#NULL!	0.56	6.2	36.76	55.31	52.65	41.59	80.13	19534	14.25
1	440106021	2133	3	22	2500	35	17.47	0	1	3	0	1	1	1	1	0	0	0	#NULL!	1.02	2.46	52.15	74.1	58.21	83.68	93.52	52552	16.77
1	440106019	2135	3	55	0	41	19.5	0	1	1	1	2	1	1	1	#NULL!	1	0	#NULL!	0.56	6.2	36.76	55.31	52.65	41.59	80.13	19534	14.25
1	440106009	2136	3	27	3000	31	5.54	1	1	2	0	1	2	2	2	1	0	0	#NULL!	5.4	3.54	41.63	50.54	53.12	43.12	81.84	59732	52.15
1	440106010	2142	2	43	0	37	8.51	0	0	2	1	2	1	3	3	0	0	0	#NULL!	2.68	3.42	35.65	61.99	51.92	57.79	82.9	68139	35.43
1	440106010	2143	3	20	2000	42	8.14	0	0	3	0	4	1	2	2	0	0	1	3	2.68	3.42	35.65	61.99	51.92	57.79	82.9	68139	35.43
1	440106016	2144	3	26	7000	30	14.05	0	1	3	0	1	1	3	1	1	1	0	#NULL!	7.84	3.69	31.99	60.69	58.02	40.83	82.55	29501	43.83
1	440106012	2145	3	33	5000	41	10.21	1	0	3	1	1	1	3	3	0	0	1	1	4.15	2.37	19.42	64.79	51.16	36.1	75.67	54769	58.79
1	440106010	2147	2	22	3000	47	7.69	0	1	2	1	1	1	3	3	1	1	0	#NULL!	2.68	3.42	35.65	61.99	51.92	57.79	82.9	68139	35.43
1	440106020	2150	3	31	10000	43	13.66	0	0	3	1	1	1	3	2	1	0	1	1	2.37	2.2	30.24	77.04	54.85	72.14	82.27	59700	30.42
1	440106003	2153	3	24	4000	26	13.04	0	1	3	0	1	1	2	1	0	0	0	#NULL!	1.91	3.42	32.99	75.36	53.52	70.08	83.51	102787	26.51
1	440106016	2154	3	46	10000	43	14.99	1	0	3	1	1	1	3	2	0	0	1	1	7.84	3.69	31.99	60.69	58.02	40.83	82.55	29501	43.83
1	440106001	2156	3	20	0	24	12.05	1	1	3	0	4	1	2	2	0	0	0	#NULL!	0.75	0.75	62.47	30.38	55.05	43.05	86.34	131795	76.03
1	440106011	2157	3	27	3000	36	10.345	1	1	2	0	1	1	2	1	0	0	0	#NULL!	2.73	2.41	39.78	71.09	53.3	69.12	85.81	177864	44.94
1	440104020	2158	3	23	0	26	7.04	1	0	3	0	2	1	3	3	0	0	0	#NULL!	2.62	3.33	23.68	50.58	49.33	31.315	75.67	46768	33.84
1	440106017	2161	3	55	2500	41	13.25	0	0	2	1	2	1	3	3	0	0	0	#NULL!	1.45	3.39	37.6	65.53	54.95	71.43	83.05	66098	32.95
1	440106006	2164	2	19	0	36	7.93	0	1	3	0	2	1	2	2	0	0	0	#NULL!	3.05	2.24	48.22	62.92	51.3	52.48	86.57	177198	48.8
1	440106004	2166	3	52	6000	38	5.92	0	0	3	1	1	1	3	3	0	0	0	#NULL!	1	1.99	25.51	55.63	50.97	38.56	77.74	42814	27.54
1	440106022	2167	3	27	3000	41	19.32	0	1	3	1	1	1	1	1	1	0	1	1	0.47	4.03	70.12	45.42	56.8	82.02	93.47	41207	43.92
1	440106002	2171	3	25	3000	37	7.08	1	1	2	0	1	1	2	2	0	0	0	#NULL!	2.02	4.31	26.11	58.55	51.94	51.91	79.07	81831	30.69
1	440106021	2172	3	18	0	33	16.16	1	1	2	0	2	1	1	1	0	0	0	#NULL!	1.02	2.46	52.15	74.1	58.21	83.68	93.52	52552	16.77
1	440106003	2173	3	31	5000	33	10.32	1	0	3	1	1	1	3	1	0	0	1	1	1.91	3.42	32.99	75.36	53.52	70.08	83.51	102787	26.51
1	440106010	2176	3	23	4000	45	7.86	0	1	2	1	1	1	3	2	1	1	0	#NULL!	2.68	3.42	35.65	61.99	51.92	57.79	82.9	68139	35.43
1	440106022	2177	3	22	4000	23	17.13	1	1	2	0	1	3	1	1	1	1	0	#NULL!	0.47	4.03	70.12	45.42	56.8	82.02	93.47	41207	43.92
1	440106014	2178	3	31	3000	45	7.09	0	0	3	1	1	1	3	3	1	1	1	1	3.15	3.15	37.32	73.76	54.94	68.57	87.58	51284	28.05
1	440106019	2179	3	22	1000	33	30.1	1	0	3	0	1	1	2	2	#NULL!	1	0	#NULL!	0.56	6.2	36.76	55.31	52.65	41.59	80.13	19534	14.25
1	440106011	2180	3	29	10000	37	7.88	0	1	2	1	1	1	3	3	0	0	0	#NULL!	2.73	2.41	39.78	71.09	53.3	69.12	85.81	177864	44.94
1	440106017	2183	3	26	10000	49	12.81	1	1	3	0	1	1	2	2	1	0	1	3	1.45	3.39	37.6	65.53	54.95	71.43	83.05	66098	32.95
1	440106009	2184	2	24	0	31	11.24	1	1	3	0	4	1	2	1	0	0	0	#NULL!	5.4	3.54	41.63	50.54	53.12	43.12	81.84	59732	52.15
1	440106021	2185	3	23	0	45	17.82	0	1	1	1	2	1	2	2	1	0	1	1	1.02	2.46	52.15	74.1	58.21	83.68	93.52	52552	16.77
1	440106019	2186	3	22	0	35	16.81	1	1	3	0	4	1	2	2	0	0	1	3	0.56	6.2	36.76	55.31	52.65	41.59	80.13	19534	14.25
1	440106022	2187	3	26	8000	46	17.68	1	1	2	1	1	1	2	2	1	0	0	#NULL!	0.47	4.03	70.12	45.42	56.8	82.02	93.47	41207	43.92
1	440106010	2190	3	23	2500	21	8.39	1	1	2	0	1	4	1	1	#NULL!	1	0	#NULL!	2.68	3.42	35.65	61.99	51.92	57.79	82.9	68139	35.43
1	440106016	2191	3	24	5000	28	14.63	0	1	3	0	1	1	3	3	#NULL!	1	0	#NULL!	7.84	3.69	31.99	60.69	58.02	40.83	82.55	29501	43.83
1	440106019	2198	3	22	2000	41	16.01	1	1	3	0	1	1	2	2	0	0	0	#NULL!	0.56	6.2	36.76	55.31	52.65	41.59	80.13	19534	14.25
1	440106019	2200	3	25	3000	41	17.19	1	1	2	1	1	1	2	1	1	0	1	1	0.56	6.2	36.76	55.31	52.65	41.59	80.13	19534	14.25
1	440106002	2201	3	30	10000	53	9.81	1	0	3	1	1	4	2	1	1	0	0	#NULL!	2.02	4.31	26.11	58.55	51.94	51.91	79.07	81831	30.69
1	440106001	2202	3	28	5000	39	32.97	1	1	3	1	1	1	3	3	1	1	1	1	0.75	0.75	62.47	30.38	55.05	43.05	86.34	131795	76.03
1	440106022	2204	3	26	0	41	19.54	0	1	2	1	1	1	2	2	1	0	1	1	0.47	4.03	70.12	45.42	56.8	82.02	93.47	41207	43.92
1	440106002	2207	3	50	8000	45	7.55	1	0	3	1	1	1	3	3	1	0	0	#NULL!	2.02	4.31	26.11	58.55	51.94	51.91	79.07	81831	30.69
1	440106018	2210	3	23	0	25	11.39	1	0	3	0	2	1	2	2	0	0	0	#NULL!	1.32	1.32	68.7	30.22	46.98	63.17	90.51	70055	58.99
1	440106011	2211	3	26	3000	32	6.43	0	1	3	0	1	1	2	1	0	0	0	#NULL!	2.73	2.41	39.78	71.09	53.3	69.12	85.81	177864	44.94
1	440106021	2213	3	52	2000	30	18.51	1	1	2	1	1	1	1	1	1	0	0	#NULL!	1.02	2.46	52.15	74.1	58.21	83.68	93.52	52552	16.77
1	440106003	2215	3	20	#NULL!	35	12.96	0	0	2	0	2	2	3	2	1	0	0	#NULL!	1.91	3.42	32.99	75.36	53.52	70.08	83.51	102787	26.51
1	440106011	2216	3	20	3000	37	10.77	0	1	2	0	1	1	1	1	0	0	0	#NULL!	2.73	2.41	39.78	71.09	53.3	69.12	85.81	177864	44.94
1	440106021	2218	3	19	2000	37	17.07	1	1	2	0	1	1	1	1	0	0	0	#NULL!	1.02	2.46	52.15	74.1	58.21	83.68	93.52	52552	16.77
1	440106017	2219	3	30	5000	43	13.36	1	1	3	1	1	1	3	1	1	0	0	#NULL!	1.45	3.39	37.6	65.53	54.95	71.43	83.05	66098	32.95
1	440106010	2220	3	23	11000	28	5.33	1	1	2	0	1	1	2	1	1	1	0	#NULL!	2.68	3.42	35.65	61.99	51.92	57.79	82.9	68139	35.43
1	440106017	2221	3	19	3000	36	14.1	1	1	3	0	1	1	1	1	0	0	0	#NULL!	1.45	3.39	37.6	65.53	54.95	71.43	83.05	66098	32.95
1	440106016	2223	3	21	2500	48	17.17	0	1	2	1	1	1	2	1	1	0	1	1	7.84	3.69	31.99	60.69	58.02	40.83	82.55	29501	43.83
1	440106013	2226	3	27	10000	42	4.06	1	1	3	0	1	4	1	1	1	1	0	#NULL!	0.95	3.31	23.83	52.38	49.32	47.18	79.42	22522	42.93
1	440106012	2229	3	40	5000	41	6.61	1	0	3	1	1	1	3	3	0	0	0	#NULL!	4.15	2.37	19.42	64.79	51.16	36.1	75.67	54769	58.79
1	440106010	2230	3	25	2000	30	8.29	0	1	2	0	1	1	2	1	0	0	0	#NULL!	2.68	3.42	35.65	61.99	51.92	57.79	82.9	68139	35.43
1	440106018	2231	3	30	8000	45	12.85	1	1	3	1	1	1	3	3	1	0	0	#NULL!	1.32	1.32	68.7	30.22	46.98	63.17	90.51	70055	58.99
1	440106011	2232	3	23	5000	41	9.61	0	0	3	0	1	1	3	3	0	0	0	#NULL!	2.73	2.41	39.78	71.09	53.3	69.12	85.81	177864	44.94
1	440106012	2235	3	32	6000	34	8.23	0	0	3	1	1	1	3	2	1	0	0	#NULL!	4.15	2.37	19.42	64.79	51.16	36.1	75.67	54769	58.79
1	440106019	2236	3	24	3000	31	16.09	1	1	3	0	1	1	1	1	#NULL!	0	0	#NULL!	0.56	6.2	36.76	55.31	52.65	41.59	80.13	19534	14.25
1	440106003	2238	3	29	3000	17	15.25	1	1	2	0	1	4	3	2	1	1	0	#NULL!	1.91	3.42	32.99	75.36	53.52	70.08	83.51	102787	26.51
1	440106021	2239	3	23	4000	34	16.99	1	1	3	0	1	1	1	1	1	1	1	1	1.02	2.46	52.15	74.1	58.21	83.68	93.52	52552	16.77
1	440106022	2242	3	25	10000	29	13.72	1	1	3	0	1	4	1	1	1	0	0	#NULL!	0.47	4.03	70.12	45.42	56.8	82.02	93.47	41207	43.92
1	440106016	2243	3	20	0	36	18.1	1	1	2	0	4	1	1	1	0	0	0	#NULL!	7.84	3.69	31.99	60.69	58.02	40.83	82.55	29501	43.83
1	440106003	2245	3	22	2000	38	14.72	1	1	3	0	1	1	2	1	1	0	0	#NULL!	1.91	3.42	32.99	75.36	53.52	70.08	83.51	102787	26.51
1	440106008	2246	3	50	3000	35	5.43	1	1	1	1	1	1	3	2	#NULL!	0	0	#NULL!	7.57	5.24	28.78	59.69	51.74	41.39	81.05	62912	44.55
1	440106017	2251	3	22	6000	45	13.26	0	1	3	0	1	1	2	1	1	0	0	#NULL!	1.45	3.39	37.6	65.53	54.95	71.43	83.05	66098	32.95
1	440106003	2252	3	18	0	37	12.75	0	1	2	0	2	1	1	1	0	0	0	#NULL!	1.91	3.42	32.99	75.36	53.52	70.08	83.51	102787	26.51
1	440106002	2256	3	35	3500	49	5.78	0	1	2	1	1	1	3	3	#NULL!	1	1	1	2.02	4.31	26.11	58.55	51.94	51.91	79.07	81831	30.69
1	440106012	2260	3	25	3500	34	8.28	1	1	3	0	1	3	2	2	1	1	0	#NULL!	4.15	2.37	19.42	64.79	51.16	36.1	75.67	54769	58.79
1	440106019	2261	3	58	2500	49	16.2	0	0	2	1	2	1	3	3	0	0	0	#NULL!	0.56	6.2	36.76	55.31	52.65	41.59	80.13	19534	14.25
1	440106021	2264	3	24	9000	42	17.93	1	1	2	0	1	3	2	2	0	1	0	#NULL!	1.02	2.46	52.15	74.1	58.21	83.68	93.52	52552	16.77
1	440106018	2266	3	26	4000	43	13.76	1	1	3	1	1	2	2	2	1	0	1	1	1.32	1.32	68.7	30.22	46.98	63.17	90.51	70055	58.99
1	440106018	2269	3	43	4000	32	10.18	0	0	2	1	1	1	3	3	0	0	0	#NULL!	1.32	1.32	68.7	30.22	46.98	63.17	90.51	70055	58.99
1	440106010	2273	2	51	3000	37	7.54	1	0	2	1	1	1	3	3	1	1	0	#NULL!	2.68	3.42	35.65	61.99	51.92	57.79	82.9	68139	35.43
1	440106008	2274	3	28	6000	20	5.9	0	1	3	0	1	4	2	2	#NULL!	1	1	1	7.57	5.24	28.78	59.69	51.74	41.39	81.05	62912	44.55
1	440106021	2275	3	32	3500	37	15.86	0	1	1	1	1	1	3	1	1	0	0	#NULL!	1.02	2.46	52.15	74.1	58.21	83.68	93.52	52552	16.77
1	440106015	2277	3	22	60000	31	9.04	1	1	3	0	1	1	2	2	0	0	0	#NULL!	1.51	3.31	53.29	56.93	51.09	81.65	91.37	30610	31.87
1	440106016	2278	3	28	5500	47	15.83	0	1	2	1	1	1	3	3	1	0	1	1	7.84	3.69	31.99	60.69	58.02	40.83	82.55	29501	43.83
1	440106022	2281	3	30	0	45	17.17	1	1	1	1	2	2	3	2	0	0	0	#NULL!	0.47	4.03	70.12	45.42	56.8	82.02	93.47	41207	43.92
1	440106011	2282	3	20	2000	43	10.16	1	1	2	1	1	1	1	1	1	0	0	#NULL!	2.73	2.41	39.78	71.09	53.3	69.12	85.81	177864	44.94
1	440106002	2283	3	41	20000	35	7.44	1	0	3	1	1	1	3	3	1	1	0	#NULL!	2.02	4.31	26.11	58.55	51.94	51.91	79.07	81831	30.69
1	440104011	2286	3	24	4000	48	7.1	0	1	3	1	1	1	1	1	1	0	0	#NULL!	3.76	2.46	23.86	54.22	49.24	18.69	76.54	74299	39.37
1	440106003	2287	3	43	13000	53	13.18	1	1	1	1	1	1	3	3	0	0	0	#NULL!	1.91	3.42	32.99	75.36	53.52	70.08	83.51	102787	26.51
1	440106022	2288	3	46	3500	45	15.68	0	0	2	1	1	1	3	3	1	0	1	1	0.47	4.03	70.12	45.42	56.8	82.02	93.47	41207	43.92
1	440106017	2292	3	22	0	43	11.59	1	1	3	0	3	1	1	1	0	0	1	1	1.45	3.39	37.6	65.53	54.95	71.43	83.05	66098	32.95
1	440106001	2293	2	20	0	29	9.37	1	0	3	0	4	2	1	1	1	1	0	#NULL!	0.75	0.75	62.47	30.38	55.05	43.05	86.34	131795	76.03
1	440106019	2294	3	23	1500	36	21.81	1	1	3	0	2	1	2	2	0	0	1	3	0.56	6.2	36.76	55.31	52.65	41.59	80.13	19534	14.25
1	440106021	2295	3	22	3500	36	17.13	1	1	3	0	1	1	1	1	1	1	0	#NULL!	1.02	2.46	52.15	74.1	58.21	83.68	93.52	52552	16.77
1	440106001	2296	3	31	12500	46	10.04	1	0	3	1	1	1	3	1	1	1	0	#NULL!	0.75	0.75	62.47	30.38	55.05	43.05	86.34	131795	76.03
1	440106022	2299	3	27	5000	35	15.15	0	0	3	1	1	1	2	1	1	0	0	#NULL!	0.47	4.03	70.12	45.42	56.8	82.02	93.47	41207	43.92
1	440106008	2300	2	38	12000	37	5.95	0	0	3	1	1	1	3	2	1	0	0	#NULL!	7.57	5.24	28.78	59.69	51.74	41.39	81.05	62912	44.55
1	440106019	2301	3	24	3000	47	30.67	0	0	3	1	1	1	3	2	1	0	0	#NULL!	0.56	6.2	36.76	55.31	52.65	41.59	80.13	19534	14.25
1	440106018	2303	3	56	1500	#NULL!	15.26	1	1	2	1	1	1	3	2	0	0	0	#NULL!	1.32	1.32	68.7	30.22	46.98	63.17	90.51	70055	58.99
1	440106003	2304	3	24	4000	35	14.03	1	1	3	0	1	2	2	1	0	0	0	#NULL!	1.91	3.42	32.99	75.36	53.52	70.08	83.51	102787	26.51
1	440106019	2306	3	26	3000	51	16.99	0	1	3	1	1	1	1	1	0	0	0	#NULL!	0.56	6.2	36.76	55.31	52.65	41.59	80.13	19534	14.25
1	440106003	2307	3	24	3500	44	11.41	0	1	3	0	1	4	2	1	0	0	0	#NULL!	1.91	3.42	32.99	75.36	53.52	70.08	83.51	102787	26.51
1	440106021	2310	3	30	3500	26	15.12	1	1	2	1	1	1	2	2	1	1	0	#NULL!	1.02	2.46	52.15	74.1	58.21	83.68	93.52	52552	16.77
1	440106018	2314	3	55	3000	#NULL!	11.41	1	0	1	1	2	1	3	2	1	1	1	1	1.32	1.32	68.7	30.22	46.98	63.17	90.51	70055	58.99
1	440106016	2315	3	26	4500	34	9.83	1	1	3	0	1	1	3	2	0	0	0	#NULL!	7.84	3.69	31.99	60.69	58.02	40.83	82.55	29501	43.83
1	440106017	2316	3	24	2000	22	11.37	0	1	3	1	1	1	2	1	0	0	0	#NULL!	1.45	3.39	37.6	65.53	54.95	71.43	83.05	66098	32.95
1	440106001	2317	2	33	2000	31	8.79	1	1	2	0	1	1	2	2	0	0	0	#NULL!	0.75	0.75	62.47	30.38	55.05	43.05	86.34	131795	76.03
1	440106009	2319	2	57	1500	#NULL!	6.22	0	0	2	1	3	1	2	2	0	0	0	#NULL!	5.4	3.54	41.63	50.54	53.12	43.12	81.84	59732	52.15
1	440106017	2320	3	35	10000	43	11.83	1	1	2	1	1	1	3	2	#NULL!	1	0	#NULL!	1.45	3.39	37.6	65.53	54.95	71.43	83.05	66098	32.95
1	440106001	2321	2	28	2500	50	7.69	0	1	3	1	1	1	2	1	0	0	0	#NULL!	0.75	0.75	62.47	30.38	55.05	43.05	86.34	131795	76.03
1	440106003	2324	3	21	2500	31	12.77	1	1	3	0	1	4	2	2	0	0	0	#NULL!	1.91	3.42	32.99	75.36	53.52	70.08	83.51	102787	26.51
1	440106018	2331	3	40	6000	52	9.09	1	0	3	1	1	4	3	3	#NULL!	1	0	#NULL!	1.32	1.32	68.7	30.22	46.98	63.17	90.51	70055	58.99
1	440106018	2332	3	59	0	33	32.22	1	1	1	1	3	1	1	1	1	0	0	#NULL!	1.32	1.32	68.7	30.22	46.98	63.17	90.51	70055	58.99
1	440106003	2333	3	25	0	42	13.4	0	1	2	1	3	1	2	2	0	1	0	#NULL!	1.91	3.42	32.99	75.36	53.52	70.08	83.51	102787	26.51
1	440106019	2334	3	28	0	38	17.2	0	1	2	1	2	1	3	3	1	1	0	#NULL!	0.56	6.2	36.76	55.31	52.65	41.59	80.13	19534	14.25
1	440106021	2335	3	29	10000	36	17.18	1	1	3	1	1	4	3	2	#NULL!	0	0	#NULL!	1.02	2.46	52.15	74.1	58.21	83.68	93.52	52552	16.77
1	440106017	2336	2	35	0	43	10.32	0	0	3	1	2	1	3	3	1	0	0	#NULL!	1.45	3.39	37.6	65.53	54.95	71.43	83.05	66098	32.95
1	440106003	2339	2	40	7000	44	6.8	1	0	3	1	1	4	3	3	1	0	0	#NULL!	1.91	3.42	32.99	75.36	53.52	70.08	83.51	102787	26.51
1	440106017	2342	3	25	0	46	12.68	0	1	3	1	2	1	3	2	1	0	1	3	1.45	3.39	37.6	65.53	54.95	71.43	83.05	66098	32.95
1	440106010	2343	3	57	2000	40	8.01	1	0	2	1	3	2	3	3	1	0	1	1	2.68	3.42	35.65	61.99	51.92	57.79	82.9	68139	35.43
1	440106021	2348	3	24	20000	55	16.57	1	1	2	0	1	3	3	3	1	0	0	#NULL!	1.02	2.46	52.15	74.1	58.21	83.68	93.52	52552	16.77
1	440106010	2350	3	24	3000	23	9.1	1	1	3	0	1	4	2	1	0	0	1	1	2.68	3.42	35.65	61.99	51.92	57.79	82.9	68139	35.43
1	440106003	2354	3	18	0	29	13.32	0	0	2	0	4	1	3	2	0	0	0	#NULL!	1.91	3.42	32.99	75.36	53.52	70.08	83.51	102787	26.51
1	440106019	2355	3	34	500	42	14.81	0	1	2	1	1	1	3	2	1	0	0	#NULL!	0.56	6.2	36.76	55.31	52.65	41.59	80.13	19534	14.25
1	440106019	2357	3	19	2000	29	16.42	0	1	2	0	1	1	2	1	0	0	0	#NULL!	0.56	6.2	36.76	55.31	52.65	41.59	80.13	19534	14.25
1	440106017	2362	3	18	0	32	11.36	0	1	3	0	2	1	1	1	0	0	1	1	1.45	3.39	37.6	65.53	54.95	71.43	83.05	66098	32.95
1	440104021	2544	3	26	3500	41	7.22	0	1	2	0	1	1	3	2	0	0	1	1	3.43	4.46	38.44	66.64	52.51	58.15	84.18	92218	25.71
1	440104015	2803	3	29	7000	46	7.01	0	0	3	1	1	1	3	1	1	0	0	#NULL!	6.02	6.02	25.83	55.23	50.56	24.51	76.61	47126	42.11
1	440106007	2832	3	50	0	#NULL!	7.4	0	1	2	1	2	4	3	3	1	0	0	#NULL!	5.63	3.01	25.61	60.77	52.4	54.13	80.52	29522	24.43
1	440106007	2842	3	26	2000	38	7.23	1	1	2	0	2	2	2	1	1	1	0	#NULL!	5.63	3.01	25.61	60.77	52.4	54.13	80.52	29522	24.43
1	440106004	2848	3	48	4000	37	5.54	1	1	2	1	1	1	3	3	0	0	0	#NULL!	1	1.99	25.51	55.63	50.97	38.56	77.74	42814	27.54
1	440106004	2850	3	52	0	32	5.47	0	1	2	1	2	4	2	2	1	0	0	#NULL!	1	1.99	25.51	55.63	50.97	38.56	77.74	42814	27.54
1	440106004	2856	3	32	3500	31	5.91	1	1	2	1	1	1	2	1	1	1	1	1	1	1.99	25.51	55.63	50.97	38.56	77.74	42814	27.54
1	440106010	2858	3	32	3000	44	8.04	0	1	2	1	1	1	3	2	1	0	0	#NULL!	2.68	3.42	35.65	61.99	51.92	57.79	82.9	68139	35.43
1	440106004	2864	3	43	0	39	5.48	1	0	2	1	1	4	3	3	0	0	0	#NULL!	1	1.99	25.51	55.63	50.97	38.56	77.74	42814	27.54
1	440106010	2866	3	23	2200	33	8.41	1	1	3	0	1	2	1	1	0	0	0	#NULL!	2.68	3.42	35.65	61.99	51.92	57.79	82.9	68139	35.43
1	440106004	2878	3	45	10000	60	5.19	1	0	3	1	1	2	3	3	1	0	0	#NULL!	1	1.99	25.51	55.63	50.97	38.56	77.74	42814	27.54
1	440106010	2879	3	25	8000	32	7.84	1	1	3	1	1	1	2	1	1	0	0	#NULL!	2.68	3.42	35.65	61.99	51.92	57.79	82.9	68139	35.43
1	440106004	2883	3	22	20000	39	6.38	0	1	3	0	1	1	2	1	0	0	0	#NULL!	1	1.99	25.51	55.63	50.97	38.56	77.74	42814	27.54
1	440106010	2890	3	32	4000	25	8.03	1	1	3	0	1	1	3	1	1	0	0	#NULL!	2.68	3.42	35.65	61.99	51.92	57.79	82.9	68139	35.43
1	440106010	2891	3	32	4000	21	8.03	1	1	3	0	1	2	3	1	#NULL!	1	0	#NULL!	2.68	3.42	35.65	61.99	51.92	57.79	82.9	68139	35.43
1	440106004	2895	3	26	#NULL!	24	6.26	1	1	2	1	1	1	1	1	#NULL!	1	0	#NULL!	1	1.99	25.51	55.63	50.97	38.56	77.74	42814	27.54
1	440106010	2897	3	26	3000	24	7.79	1	1	3	0	1	1	2	1	0	0	0	#NULL!	2.68	3.42	35.65	61.99	51.92	57.79	82.9	68139	35.43
1	440106010	2898	3	22	3500	36	7.75	0	1	3	1	1	1	2	2	1	0	0	#NULL!	2.68	3.42	35.65	61.99	51.92	57.79	82.9	68139	35.43
1	440106004	2899	3	58	10000	42	5.22	1	0	3	1	1	1	3	3	0	0	1	3	1	1.99	25.51	55.63	50.97	38.56	77.74	42814	27.54
1	440104011	2912	3	23	4500	33	6.22	1	1	3	0	1	1	2	1	1	0	0	#NULL!	3.76	2.46	23.86	54.22	49.24	18.69	76.54	74299	39.37
1	440106004	2916	3	24	2000	38	6.84	0	1	3	0	1	1	1	1	1	0	1	3	1	1.99	25.51	55.63	50.97	38.56	77.74	42814	27.54
1	440106009	2917	3	27	11000	35	5.78	0	0	3	0	1	2	3	3	0	0	0	#NULL!	5.4	3.54	41.63	50.54	53.12	43.12	81.84	59732	52.15
1	440106009	2922	3	31	3456	40	6.18	1	0	3	1	1	1	3	3	0	1	1	1	5.4	3.54	41.63	50.54	53.12	43.12	81.84	59732	52.15
1	440106007	2923	3	22	3000	42	7.05	0	0	3	0	1	1	2	1	0	0	0	#NULL!	5.63	3.01	25.61	60.77	52.4	54.13	80.52	29522	24.43
1	440106017	2926	3	20	500	23	12.26	1	0	3	0	1	1	3	3	0	0	0	#NULL!	1.45	3.39	37.6	65.53	54.95	71.43	83.05	66098	32.95
1	440106006	2928	2	20	500	25	7.75	0	1	3	0	1	1	2	2	0	0	0	#NULL!	3.05	2.24	48.22	62.92	51.3	52.48	86.57	177198	48.8
1	440106016	2929	3	35	4000	48	19.08	1	1	2	1	1	1	3	2	1	1	1	1	7.84	3.69	31.99	60.69	58.02	40.83	82.55	29501	43.83
1	440106016	2931	3	23	3200	28	15.77	1	1	3	0	1	2	2	1	0	0	1	1	7.84	3.69	31.99	60.69	58.02	40.83	82.55	29501	43.83
1	440106018	2932	3	22	0	28	12.61	1	1	3	0	4	2	2	2	1	0	0	#NULL!	1.32	1.32	68.7	30.22	46.98	63.17	90.51	70055	58.99
1	440106018	2933	3	25	3000	26	15.97	1	0	3	0	1	1	3	3	#NULL!	1	0	#NULL!	1.32	1.32	68.7	30.22	46.98	63.17	90.51	70055	58.99
1	440106001	2934	3	21	0	33	11.81	0	1	3	0	4	1	2	2	0	0	0	#NULL!	0.75	0.75	62.47	30.38	55.05	43.05	86.34	131795	76.03
1	440106010	2936	3	35	3000	52	8.25	0	0	2	1	1	1	3	2	1	0	0	#NULL!	2.68	3.42	35.65	61.99	51.92	57.79	82.9	68139	35.43
1	440106001	2939	2	25	3000	17	8.71	1	0	3	0	1	1	3	2	0	0	0	#NULL!	0.75	0.75	62.47	30.38	55.05	43.05	86.34	131795	76.03
1	440106001	2940	3	19	0	26	11.13	0	1	2	0	4	1	3	1	0	0	0	#NULL!	0.75	0.75	62.47	30.38	55.05	43.05	86.34	131795	76.03
1	440106001	2941	2	22	0	32	8.12	1	1	3	0	2	1	2	2	0	0	0	#NULL!	0.75	0.75	62.47	30.38	55.05	43.05	86.34	131795	76.03
1	440106011	2942	3	23	600	35	8.09	1	0	3	0	1	1	1	1	1	0	0	#NULL!	2.73	2.41	39.78	71.09	53.3	69.12	85.81	177864	44.94
1	440106015	2944	3	50	0	25	10.45	0	1	1	1	2	1	3	3	1	0	0	#NULL!	1.51	3.31	53.29	56.93	51.09	81.65	91.37	30610	31.87
1	440106002	2946	3	44	5000	43	7.53	0	0	3	1	1	1	3	3	#NULL!	0	0	#NULL!	2.02	4.31	26.11	58.55	51.94	51.91	79.07	81831	30.69
1	440106002	2947	3	39	5500	29	13.16	0	0	3	1	1	2	3	2	1	1	0	#NULL!	2.02	4.31	26.11	58.55	51.94	51.91	79.07	81831	30.69
1	440106022	2953	3	27	3500	30	15.07	1	1	3	0	1	1	2	1	1	0	0	#NULL!	0.47	4.03	70.12	45.42	56.8	82.02	93.47	41207	43.92
1	440106021	2954	3	44	3000	49	16.11	1	1	2	1	1	4	3	3	1	1	0	#NULL!	1.02	2.46	52.15	74.1	58.21	83.68	93.52	52552	16.77
1	440106019	2955	3	31	3000	37	17.21	1	1	2	3	1	1	2	1	#NULL!	1	0	#NULL!	0.56	6.2	36.76	55.31	52.65	41.59	80.13	19534	14.25
1	440106011	2956	3	25	3000	26	5.85	1	0	3	0	1	4	3	3	0	0	0	#NULL!	2.73	2.41	39.78	71.09	53.3	69.12	85.81	177864	44.94
1	440106018	2958	3	40	5000	45	12.97	0	1	3	1	1	1	3	3	1	0	0	#NULL!	1.32	1.32	68.7	30.22	46.98	63.17	90.51	70055	58.99
1	440106017	2960	3	21	800	35	12.01	1	0	3	0	1	1	3	3	0	0	0	#NULL!	1.45	3.39	37.6	65.53	54.95	71.43	83.05	66098	32.95
1	440106022	2963	3	30	0	47	19.54	0	1	2	1	2	1	2	1	0	0	1	1	0.47	4.03	70.12	45.42	56.8	82.02	93.47	41207	43.92
1	440106019	2964	3	30	0	43	15.86	0	1	2	1	2	1	2	2	#NULL!	1	0	#NULL!	0.56	6.2	36.76	55.31	52.65	41.59	80.13	19534	14.25
1	440106022	2968	3	28	0	45	18.15	0	1	2	1	2	1	1	1	1	0	0	#NULL!	0.47	4.03	70.12	45.42	56.8	82.02	93.47	41207	43.92
1	440106018	2970	3	25	4000	44	16.01	1	1	2	1	1	2	2	2	1	1	0	#NULL!	1.32	1.32	68.7	30.22	46.98	63.17	90.51	70055	58.99
1	440106010	2971	3	24	4000	45	7.74	1	0	3	0	1	1	3	3	0	0	1	1	2.68	3.42	35.65	61.99	51.92	57.79	82.9	68139	35.43
1	440106008	2972	3	27	8000	35	6.17	1	1	3	1	1	1	3	2	1	0	0	#NULL!	7.57	5.24	28.78	59.69	51.74	41.39	81.05	62912	44.55
1	440106006	2974	3	23	0	34	5.94	1	1	2	0	2	3	1	1	1	0	0	#NULL!	3.05	2.24	48.22	62.92	51.3	52.48	86.57	177198	48.8
1	440106018	2980	3	21	20000	19	16.87	1	1	2	0	1	1	3	3	1	1	0	#NULL!	1.32	1.32	68.7	30.22	46.98	63.17	90.51	70055	58.99
1	440106017	2985	3	25	1500	38	17.23	0	1	2	1	1	1	2	1	1	0	0	#NULL!	1.45	3.39	37.6	65.53	54.95	71.43	83.05	66098	32.95
1	440106003	2986	3	38	#NULL!	32	12.58	0	0	3	1	1	1	3	3	#NULL!	1	0	#NULL!	1.91	3.42	32.99	75.36	53.52	70.08	83.51	102787	26.51
1	440106019	2989	3	18	1800	35	22.36	0	1	2	0	1	1	3	3	0	0	0	#NULL!	0.56	6.2	36.76	55.31	52.65	41.59	80.13	19534	14.25
1	440106017	2990	3	33	10000	46	13.81	1	1	3	1	1	1	3	1	1	0	0	#NULL!	1.45	3.39	37.6	65.53	54.95	71.43	83.05	66098	32.95
1	440106003	2991	3	27	8000	33	13.73	1	1	2	1	1	2	3	2	1	0	1	1	1.91	3.42	32.99	75.36	53.52	70.08	83.51	102787	26.51
1	440106003	2993	3	33	#NULL!	52	18.25	1	0	3	1	1	1	3	2	#NULL!	0	0	#NULL!	1.91	3.42	32.99	75.36	53.52	70.08	83.51	102787	26.51
1	440106010	2995	2	23	1000	28	8.74	0	1	3	0	1	4	2	2	0	0	0	#NULL!	2.68	3.42	35.65	61.99	51.92	57.79	82.9	68139	35.43
1	440106020	2996	3	41	5000	27	13.35	1	0	3	1	1	2	3	3	0	0	0	#NULL!	2.37	2.2	30.24	77.04	54.85	72.14	82.27	59700	30.42
1	440106019	2998	3	31	10000	50	19.89	1	1	3	1	1	2	3	3	0	1	1	1	0.56	6.2	36.76	55.31	52.65	41.59	80.13	19534	14.25
