# Supplementary material for: Is there a relationship between geographic distance and uptake of HIV testing services? A representative population-based study of Chinese adults in Guangzhou, China
Source: PLoS One. 2017 Jul 20;12(7):e0180801. doi: 10.1371/journal.pone.0180801 (PMC5519047; doi:10.1371/journal.pone.0180801)
Supplement: S2 File — (ZIP) [file pone.0180801.s005.zip]

Archive with 2 entries (2 files):
- questionnaire/Questionnaire -English version.pdf
- questionnaire/Questionnaire-Chinese verision.pdf
